# Supplementary material for: Host species exploitation and discrimination by animal parasites
Source: Philos Trans R Soc Lond B Biol Sci. 2017 Mar 13;372(1719):20160090. doi: 10.1098/rstb.2016.0090 (PMC5352817; doi:10.1098/rstb.2016.0090)
Supplement: Main model - R script [file rstb20160090supp1.r]

###HOST EXPLOITATION AND DISCRIMINATION - equation-based model###


#Host density(/ies)
ds <- seq(0.1,0.9,0.1)

#h1 relative frequency(/ies)
h1fs <- seq(0.1,0.9,0.1)

#Fitness matrix:
#Adjust values in matrix to specify the differential fitness set
#ws = 0.9
wmat <- matrix(c(1,1,0.9,0.9,0.9,1),ncol=2,dimnames=list(c("AA","Aa","aa"),c("h1","h2")))

#Population cap
k <- 10000

#Number of parasite offspring per mating pair
nOff <- 10

#Number of generations per trial
nGen <- 100

#Number of trials per parameter set
nTrial <- 100

#Setting starting population
nStart <- 1000


matings <- c("AADDxAADD","AADDxAADd","AADDxAAdd","AADDxAaDD","AADDxAaDd","AADDxAadd","AADDxaaDD","AADDxaaDd","AADDxaadd",
           "AADdxAADd","AADdxAAdd","AADdxAaDD","AADdxAaDd","AADdxAadd","AADdxaaDD","AADdxaaDd","AADdxaadd",
           "AAddxAAdd","AAddxAaDD","AAddxAaDd","AAddxAadd","AAddxaaDD","AAddxaaDd","AAddxaadd",
           "AaDDxAaDD","AaDDxAaDd","AaDDxAadd","AaDDxaaDD","AaDDxaaDd","AaDDxaadd",
           "AaDdxAaDd","AaDdxAadd","AaDdxaaDD","AaDdxaaDd","AaDdxaadd",
           "AaddxAadd","AaddxaaDD","AaddxaaDd","Aaddxaadd",
           "aaDDxaaDD","aaDDxaaDd","aaDDxaadd",
           "aaDdxaaDd","aaDdxaadd",
           "aaddxaadd")

offsProbs <- array(dim=c(3,3,45),dimnames=list(c("AA","Aa","aa"),c("DD","Dd","dd"),matings))
mOffsProbs <- array(dim=c(3,3,45),dimnames=list(c("AA","Aa","aa"),c("DD","Dd","dd"),matings))

offsProbs[,,1] <- c(1,0,0,0,0,0,0,0,0)
offsProbs[,,2] <- c(0.5,0,0,0.5,0,0,0,0,0)
offsProbs[,,3] <- c(0,0,0,1,0,0,0,0,0)
offsProbs[,,4] <- c(0.5,0.5,0,0,0,0,0,0,0)
offsProbs[,,5] <- c(0.25,0.25,0,0.25,0.25,0,0,0,0)
offsProbs[,,6] <- c(0,0,0,0.5,0.5,0,0,0,0)
offsProbs[,,7] <- c(0,1,0,0,0,0,0,0,0)
offsProbs[,,8] <- c(0,0.5,0,0,0.5,0,0,0,0)
offsProbs[,,9] <- c(0,0,0,0,1,0,0,0,0)
offsProbs[,,10] <- c(0.25,0,0,0.5,0,0,0.25,0,0)
offsProbs[,,11] <- c(0,0,0,0.5,0,0,0.5,0,0)
offsProbs[,,12] <- c(0.25,0.25,0,0.25,0.25,0,0,0,0)
offsProbs[,,13] <- c(0.125,0.125,0,0.25,0.25,0,.125,0.125,0)
offsProbs[,,14] <- c(0,0,0,0.25,0.25,0,0.25,0.25,0)
offsProbs[,,15] <- c(0,0.5,0,0,0.5,0,0,0,0)
offsProbs[,,16] <- c(0,0.25,0,0,0.5,0,0,0.25,0)
offsProbs[,,17] <- c(0,0,0,0,0.5,0,0,0.5,0)
offsProbs[,,18] <- c(0,0,0,0,0,0,1,0,0)
offsProbs[,,19] <- c(0,0,0,0.5,0.5,0,0,0,0)
offsProbs[,,20] <- c(0,0,0,0.25,0.25,0,0.25,0.25,0)
offsProbs[,,21] <- c(0,0,0,0,0,0,0.5,0.5,0)
offsProbs[,,22] <- c(0,0,0,0,1,0,0,0,0)
offsProbs[,,23] <- c(0,0,0,0,0.5,0,0,0.5,0)
offsProbs[,,24] <- c(0,0,0,0,0,0,0,1,0)
offsProbs[,,25] <- c(0.25,0.5,0.25,0,0,0,0,0,0)
offsProbs[,,26] <- c(0.125,0.25,0.125,0.125,0.25,0.125,0,0,0)
offsProbs[,,27] <- c(0,0,0,0.25,0.5,0.25,0,0,0)
offsProbs[,,28] <- c(0,0.5,0.5,0,0,0,0,0,0)
offsProbs[,,29] <- c(0,0.25,0.25,0,0.25,0.25,0,0,0)
offsProbs[,,30] <- c(0,0,0,0,0.5,0.5,0,0,0)
offsProbs[,,31] <- c(0.0625,0.125,0.0625,0.125,0.25,0.125,0.0625,0.125,0.0625)
offsProbs[,,32] <- c(0,0,0,0.125,0.25,0.125,0.125,0.25,0.125)
offsProbs[,,33] <- c(0,0.25,0.25,0,0.25,0.25,0,0,0)
offsProbs[,,34] <- c(0,0.125,0.125,0,0.25,0.25,0,0.125,0.125)
offsProbs[,,35] <- c(0,0,0,0,0.25,0.25,0,0.25,0.25)
offsProbs[,,36] <- c(0,0,0,0,0,0,0.25,0.5,0.25)
offsProbs[,,37] <- c(0,0,0,0,0.5,0.5,0,0,0)
offsProbs[,,38] <- c(0,0,0,0,0.25,0.25,0,0.25,0.25)
offsProbs[,,39] <- c(0,0,0,0,0,0,0,0.5,0.5)
offsProbs[,,40] <- c(0,0,1,0,0,0,0,0,0)
offsProbs[,,41] <- c(0,0,0.5,0,0,0.5,0,0,0)
offsProbs[,,42] <- c(0,0,0,0,0,1,0,0,0)
offsProbs[,,43] <- c(0,0,0.25,0,0,0.5,0,0,0.25)
offsProbs[,,44] <- c(0,0,0,0,0,0.5,0,0,0.5)
offsProbs[,,45] <- c(0,0,0,0,0,0,0,0,1)

#Variables to store genotype totals
nAADD <- numeric()
nAADd <- numeric()
nAAdd <- numeric()
nAaDD <- numeric()
nAaDd <- numeric()
nAadd <- numeric()
naaDD <- numeric()
naaDd <- numeric()
naadd <- numeric()

#Variables to store mating genotype totals
mAADD <- numeric()
mAADd <- numeric()
mAAdd <- numeric()
mAaDD <- numeric()
mAaDd <- numeric()
mAadd <- numeric()
maaDD <- numeric()
maaDd <- numeric()
maadd <- numeric()

#Calculating population size
popSize <- function(x) {
 if (x == "n") {
  sz <- sum(c(nAADD,nAADd,nAAdd,nAaDD,nAaDd,nAadd,naaDD,naaDd,naadd),na.rm=TRUE)
 }
 if (x == "m") {
  sz <- sum(c(mAADD,mAADd,mAAdd,mAaDD,mAaDd,mAadd,maaDD,maaDd,maadd),na.rm=TRUE)
 }
 return(sz)
}


pAarr <- array(dim=c(length(h1fs),nGen,length(ds)))
pDarr <- array(dim=c(length(h1fs),nGen,length(ds)))
nPopArr <- array(dim=c(length(h1fs),nGen,length(ds)))

###Host densities loop...
for (qq in 1:length(ds)) {

###Host 1 freqs. loop...
for (ii in 1:length(h1fs)) {

###Trial loop...

pAs <- matrix(ncol=nGen,nrow=nTrial)
pDs <- matrix(ncol=nGen,nrow=nTrial)
nS <- matrix(ncol=nGen,nrow=nTrial)

for (q in 1:nTrial) {

 ###Generation loop...
 
 #Setting initial genotype totals (H-W equilibrium, equal proportions of alleles)
 nAADD <- round(0.0625*nStart)
 nAADd <- round(0.125*nStart)
 nAAdd <- round(0.0625*nStart)
 nAaDD <- round(0.125*nStart)
 nAaDd <- round(0.25*nStart)
 nAadd <- round(0.125*nStart)
 naaDD <- round(0.0625*nStart)
 naaDd <- round(0.125*nStart)
 naadd <- round(0.0625*nStart)
 
 #plot(1,1,xlim=c(1,nGen),ylim=c(0,1),type="n",ylab="Allele frequency",xlab="Generation") 

 for (i in 1:nGen) {
  
  pA <- (nAADD + nAADd + nAAdd + 0.5*nAaDD + 0.5*nAaDd + 0.5*nAadd)/popSize("n")
  pa <- (naaDD + naaDd + naadd + 0.5*nAaDD + 0.5*nAaDd + 0.5*nAadd)/popSize("n") #Instead of 1 - pA, to check for mistakes
  pD <- (nAADD + nAaDD + naaDD + 0.5*nAADd + 0.5*nAaDd + 0.5*naaDd)/popSize("n")
  pd <- (nAAdd + nAadd + naadd + 0.5*nAADd + 0.5*nAaDd + 0.5*naaDd)/popSize("n") #Instead of 1 - pD, to check for mistakes

  #points(i,pA,col="blue")
  #points(i,pD,col="red")

  pAs[q,i] <- pA
  pDs[q,i] <- pD
  nS[q,i] <- popSize("n")

  #Calculating individuals entering the mating pool
  mAADD <- round(nAADD*((ds[qq]*h1fs[ii])/(ds[qq]*h1fs[ii] +(1-ds[qq]))))
  mAADd <- round(nAADd*((ds[qq]*h1fs[ii])/(ds[qq]*h1fs[ii] +(1-ds[qq]))))
  mAAdd <- nAAdd*((ds[qq]*h1fs[ii]) + (wmat[1,2]*ds[qq]*(1-h1fs[ii])))
  mAaDD <- round(nAaDD*((ds[qq]*h1fs[ii])/(ds[qq]*h1fs[ii] +(1-ds[qq]))))
  mAaDd <- round(nAaDd*((ds[qq]*h1fs[ii])/(ds[qq]*h1fs[ii] +(1-ds[qq]))))
  mAadd <- nAadd*((ds[qq]*h1fs[ii]) + (wmat[1,2]*ds[qq]*(1-h1fs[ii])))
  maaDD <- round(naaDD*((ds[qq]*(1-h1fs[ii]))/(ds[qq]*(1-h1fs[ii]) +(1-ds[qq]))))
  maaDd <- round(naaDd*((ds[qq]*(1-h1fs[ii]))/(ds[qq]*(1-h1fs[ii]) +(1-ds[qq]))))
  maadd <- naadd*((ds[qq]*(1-h1fs[ii])) + (wmat[1,2]*ds[qq]*h1fs[ii]))
  
  #Total offspring

  if (popSize("m") > 1) {
   tOffs <- round((popSize("m")/2)*nOff)
  }else{
   tOffs <- 0
  }
 
  #Calculating pairing probabilities and offspring
  mOffsProbs[,,1] <- offsProbs[,,1]*((mAADD/popSize("m"))^2)
  mOffsProbs[,,2] <- offsProbs[,,2]*2*((mAADD/popSize("m"))*(mAADd/popSize("m")))
  mOffsProbs[,,3] <- offsProbs[,,3]*2*((mAADD/popSize("m"))*(mAAdd/popSize("m")))
  mOffsProbs[,,4] <- offsProbs[,,4]*2*((mAADD/popSize("m"))*(mAaDD/popSize("m")))
  mOffsProbs[,,5] <- offsProbs[,,5]*2*((mAADD/popSize("m"))*(mAaDd/popSize("m")))
  mOffsProbs[,,6] <- offsProbs[,,6]*2*((mAADD/popSize("m"))*(mAadd/popSize("m")))
  mOffsProbs[,,7] <- offsProbs[,,7]*2*((mAADD/popSize("m"))*(maaDD/popSize("m")))
  mOffsProbs[,,8] <- offsProbs[,,8]*2*((mAADD/popSize("m"))*(maaDd/popSize("m")))
  mOffsProbs[,,9] <- offsProbs[,,9]*2*((mAADD/popSize("m"))*(maadd/popSize("m")))
  mOffsProbs[,,10] <- offsProbs[,,10]*((mAADd/popSize("m"))^2)
  mOffsProbs[,,11] <- offsProbs[,,11]*2*((mAADd/popSize("m"))*(mAAdd/popSize("m")))
  mOffsProbs[,,12] <- offsProbs[,,12]*2*((mAADd/popSize("m"))*(mAaDD/popSize("m")))
  mOffsProbs[,,13] <- offsProbs[,,13]*2*((mAADd/popSize("m"))*(mAaDd/popSize("m")))
  mOffsProbs[,,14] <- offsProbs[,,14]*2*((mAADd/popSize("m"))*(mAadd/popSize("m")))
  mOffsProbs[,,15] <- offsProbs[,,15]*2*((mAADd/popSize("m"))*(maaDD/popSize("m")))
  mOffsProbs[,,16] <- offsProbs[,,16]*2*((mAADd/popSize("m"))*(maaDd/popSize("m")))
  mOffsProbs[,,17] <- offsProbs[,,17]*2*((mAADd/popSize("m"))*(maadd/popSize("m")))
  mOffsProbs[,,18] <- offsProbs[,,18]*((mAAdd/popSize("m"))^2)
  mOffsProbs[,,19] <- offsProbs[,,19]*2*((mAAdd/popSize("m"))*(mAaDD/popSize("m")))
  mOffsProbs[,,20] <- offsProbs[,,20]*2*((mAAdd/popSize("m"))*(mAaDd/popSize("m")))
  mOffsProbs[,,21] <- offsProbs[,,21]*2*((mAAdd/popSize("m"))*(mAadd/popSize("m")))
  mOffsProbs[,,22] <- offsProbs[,,22]*2*((mAAdd/popSize("m"))*(maaDD/popSize("m")))
  mOffsProbs[,,23] <- offsProbs[,,23]*2*((mAAdd/popSize("m"))*(maaDd/popSize("m")))
  mOffsProbs[,,24] <- offsProbs[,,24]*2*((mAAdd/popSize("m"))*(maadd/popSize("m")))
  mOffsProbs[,,25] <- offsProbs[,,25]*((mAaDD/popSize("m"))^2)
  mOffsProbs[,,26] <- offsProbs[,,26]*2*((mAaDD/popSize("m"))*(mAaDd/popSize("m")))
  mOffsProbs[,,27] <- offsProbs[,,27]*2*((mAaDD/popSize("m"))*(mAadd/popSize("m")))
  mOffsProbs[,,28] <- offsProbs[,,28]*2*((mAaDD/popSize("m"))*(maaDD/popSize("m")))
  mOffsProbs[,,29] <- offsProbs[,,29]*2*((mAaDD/popSize("m"))*(maaDd/popSize("m")))
  mOffsProbs[,,30] <- offsProbs[,,30]*2*((mAaDD/popSize("m"))*(maadd/popSize("m")))
  mOffsProbs[,,31] <- offsProbs[,,31]*((mAaDd/popSize("m"))^2)
  mOffsProbs[,,32] <- offsProbs[,,32]*2*((mAaDd/popSize("m"))*(mAadd/popSize("m")))
  mOffsProbs[,,33] <- offsProbs[,,33]*2*((mAaDd/popSize("m"))*(maaDD/popSize("m")))
  mOffsProbs[,,34] <- offsProbs[,,34]*2*((mAaDd/popSize("m"))*(maaDd/popSize("m")))
  mOffsProbs[,,35] <- offsProbs[,,35]*2*((mAaDd/popSize("m"))*(maadd/popSize("m")))
  mOffsProbs[,,36] <- offsProbs[,,36]*((mAadd/popSize("m"))^2)
  mOffsProbs[,,37] <- offsProbs[,,37]*2*((mAadd/popSize("m"))*(maaDD/popSize("m")))
  mOffsProbs[,,38] <- offsProbs[,,38]*2*((mAadd/popSize("m"))*(maaDd/popSize("m")))
  mOffsProbs[,,39] <- offsProbs[,,39]*2*((mAadd/popSize("m"))*(maadd/popSize("m")))
  mOffsProbs[,,40] <- offsProbs[,,40]*((maaDD/popSize("m"))^2)
  mOffsProbs[,,41] <- offsProbs[,,41]*2*((maaDD/popSize("m"))*(maaDd/popSize("m")))
  mOffsProbs[,,42] <- offsProbs[,,42]*2*((maaDD/popSize("m"))*(maadd/popSize("m")))
  mOffsProbs[,,43] <- offsProbs[,,43]*((maaDd/popSize("m"))^2)
  mOffsProbs[,,44] <- offsProbs[,,44]*2*((maaDd/popSize("m"))*(maadd/popSize("m")))
  mOffsProbs[,,45] <- offsProbs[,,45]*((maadd/popSize("m"))^2)

  mOffsProbs <- mOffsProbs*tOffs

  #Genotype totals in next generation
  nAADD <- round(sum(mOffsProbs[1,1,]))
  nAADd <- round(sum(mOffsProbs[1,2,]))
  nAAdd <- round(sum(mOffsProbs[1,3,]))
  nAaDD <- round(sum(mOffsProbs[2,1,]))
  nAaDd <- round(sum(mOffsProbs[2,2,]))
  nAadd <- round(sum(mOffsProbs[2,3,]))
  naaDD <- round(sum(mOffsProbs[3,1,]))
  naaDd <- round(sum(mOffsProbs[3,2,]))
  naadd <- round(sum(mOffsProbs[3,3,])) 

  #Limiting population size to population cap
  if (popSize("n") > k) {
   N <- popSize("n")
   caps <- as.vector(rmultinom(1,size=N-k,c(nAADD/N,nAADd/N,nAAdd/N,nAaDD/N,nAaDd/N,nAadd/N,naaDD/N,naaDd/N,naadd/N)))
   nAADD <- nAADD - caps[1]
   if (nAADD < 0) { nAADD <- 0 }
   nAADd <- nAADd - caps[2]
   if (nAADd < 0) { nAADd <- 0 }
   nAAdd <- nAAdd - caps[3]
   if (nAAdd < 0) { nAAdd <- 0 }
   nAaDD <- nAaDD - caps[4]
   if (nAaDD < 0) { nAaDD <- 0 }
   nAaDd <- nAaDd - caps[5]
   if (nAaDd < 0) { nAaDd <- 0 }
   nAadd <- nAadd - caps[6]
   if (nAadd < 0) { nAadd <- 0 }
   naaDD <- naaDD - caps[7]
   if (naaDD < 0) { naaDD <- 0 }
   naaDd <- naaDd - caps[8]
   if (naaDd < 0) { naaDd <- 0 }
   naadd <- naadd - caps[9]
   if (naadd < 0) { naadd <- 0 }
  }


 }

}

plot(1:nGen,colMeans(pAs),xlim=c(1,nGen),ylim=c(0,1),col="blue",ylab="Allele frequency",xlab="Generation",main=paste("Average allele frequencies, ds = ",ds[qq]," , h1f = ",h1fs[ii]),sub=paste("dw = ",(wmat[1,1] - wmat[1,2])))
points(1:nGen,colMeans(pDs),col="red")

pAarr[ii,,qq] <- colMeans(pAs)
pDarr[ii,,qq] <- colMeans(pDs)
nPopArr[ii,,qq] <- colMeans(nS)

}

}

perspA <- pAarr[1:length(h1fs),nGen,]
perspD <- pDarr[1:length(h1fs),nGen,]

persp(perspA,theta=-50,phi=30,ylab="Host density",xlab="h1 freq",zlab="A allele frequency",zlim=c(0,1),col="blue",shade=0.25,main="dw = 1",d=1)
persp(perspD,theta=50,phi=30,ylab="Host density",xlab="h1 freq",zlab="D allele frequency",zlim=c(0,1),col="red",shade=0.12,main=paste("dw = ",(wmat[1,1] - wmat[1,2])),d=1,xlim=c(0,1))

perspA1 <- perspA
perspD1 <- perspD
pAarr1 <- pAarr
pDarr1 <- pDarr
nPopArr1 <- nPopArr

##########


#0.8
wmat <- matrix(c(1,1,0.8,0.8,0.8,1),ncol=2,dimnames=list(c("AA","Aa","aa"),c("h1","h2")))

pAarr <- array(dim=c(length(h1fs),nGen,length(ds)))
pDarr <- array(dim=c(length(h1fs),nGen,length(ds)))
nPopArr <- array(dim=c(length(h1fs),nGen,length(ds)))

###Host densities loop...
for (qq in 1:length(ds)) {

###Host 1 freqs. loop...
for (ii in 1:length(h1fs)) {

###Trial loop...

pAs <- matrix(ncol=nGen,nrow=nTrial)
pDs <- matrix(ncol=nGen,nrow=nTrial)
nS <- matrix(ncol=nGen,nrow=nTrial)

for (q in 1:nTrial) {

 ###Generation loop...
 
 #Setting initial genotype totals (H-W equilibrium, equal proportions of alleles)
 nAADD <- round(0.0625*nStart)
 nAADd <- round(0.125*nStart)
 nAAdd <- round(0.0625*nStart)
 nAaDD <- round(0.125*nStart)
 nAaDd <- round(0.25*nStart)
 nAadd <- round(0.125*nStart)
 naaDD <- round(0.0625*nStart)
 naaDd <- round(0.125*nStart)
 naadd <- round(0.0625*nStart)
 
 #plot(1,1,xlim=c(1,nGen),ylim=c(0,1),type="n",ylab="Allele frequency",xlab="Generation") 

 for (i in 1:nGen) {
  
  pA <- (nAADD + nAADd + nAAdd + 0.5*nAaDD + 0.5*nAaDd + 0.5*nAadd)/popSize("n")
  pa <- (naaDD + naaDd + naadd + 0.5*nAaDD + 0.5*nAaDd + 0.5*nAadd)/popSize("n") #Instead of 1 - pA, to check for mistakes
  pD <- (nAADD + nAaDD + naaDD + 0.5*nAADd + 0.5*nAaDd + 0.5*naaDd)/popSize("n")
  pd <- (nAAdd + nAadd + naadd + 0.5*nAADd + 0.5*nAaDd + 0.5*naaDd)/popSize("n") #Instead of 1 - pD, to check for mistakes

  #points(i,pA,col="blue")
  #points(i,pD,col="red")

  pAs[q,i] <- pA
  pDs[q,i] <- pD
  nS[q,i] <- popSize("n")

  #Calculating individuals entering the mating pool
  mAADD <- round(nAADD*((ds[qq]*h1fs[ii])/(ds[qq]*h1fs[ii] +(1-ds[qq]))))
  mAADd <- round(nAADd*((ds[qq]*h1fs[ii])/(ds[qq]*h1fs[ii] +(1-ds[qq]))))
  mAAdd <- nAAdd*((ds[qq]*h1fs[ii]) + (wmat[1,2]*ds[qq]*(1-h1fs[ii])))
  mAaDD <- round(nAaDD*((ds[qq]*h1fs[ii])/(ds[qq]*h1fs[ii] +(1-ds[qq]))))
  mAaDd <- round(nAaDd*((ds[qq]*h1fs[ii])/(ds[qq]*h1fs[ii] +(1-ds[qq]))))
  mAadd <- nAadd*((ds[qq]*h1fs[ii]) + (wmat[1,2]*ds[qq]*(1-h1fs[ii])))
  maaDD <- round(naaDD*((ds[qq]*(1-h1fs[ii]))/(ds[qq]*(1-h1fs[ii]) +(1-ds[qq]))))
  maaDd <- round(naaDd*((ds[qq]*(1-h1fs[ii]))/(ds[qq]*(1-h1fs[ii]) +(1-ds[qq]))))
  maadd <- naadd*((ds[qq]*(1-h1fs[ii])) + (wmat[1,2]*ds[qq]*h1fs[ii]))
  
  #Total offspring

  if (popSize("m") > 1) {
   tOffs <- round((popSize("m")/2)*nOff)
  }else{
   tOffs <- 0
  }
 
  #Calculating pairing probabilities and offspring
  mOffsProbs[,,1] <- offsProbs[,,1]*((mAADD/popSize("m"))^2)
  mOffsProbs[,,2] <- offsProbs[,,2]*2*((mAADD/popSize("m"))*(mAADd/popSize("m")))
  mOffsProbs[,,3] <- offsProbs[,,3]*2*((mAADD/popSize("m"))*(mAAdd/popSize("m")))
  mOffsProbs[,,4] <- offsProbs[,,4]*2*((mAADD/popSize("m"))*(mAaDD/popSize("m")))
  mOffsProbs[,,5] <- offsProbs[,,5]*2*((mAADD/popSize("m"))*(mAaDd/popSize("m")))
  mOffsProbs[,,6] <- offsProbs[,,6]*2*((mAADD/popSize("m"))*(mAadd/popSize("m")))
  mOffsProbs[,,7] <- offsProbs[,,7]*2*((mAADD/popSize("m"))*(maaDD/popSize("m")))
  mOffsProbs[,,8] <- offsProbs[,,8]*2*((mAADD/popSize("m"))*(maaDd/popSize("m")))
  mOffsProbs[,,9] <- offsProbs[,,9]*2*((mAADD/popSize("m"))*(maadd/popSize("m")))
  mOffsProbs[,,10] <- offsProbs[,,10]*((mAADd/popSize("m"))^2)
  mOffsProbs[,,11] <- offsProbs[,,11]*2*((mAADd/popSize("m"))*(mAAdd/popSize("m")))
  mOffsProbs[,,12] <- offsProbs[,,12]*2*((mAADd/popSize("m"))*(mAaDD/popSize("m")))
  mOffsProbs[,,13] <- offsProbs[,,13]*2*((mAADd/popSize("m"))*(mAaDd/popSize("m")))
  mOffsProbs[,,14] <- offsProbs[,,14]*2*((mAADd/popSize("m"))*(mAadd/popSize("m")))
  mOffsProbs[,,15] <- offsProbs[,,15]*2*((mAADd/popSize("m"))*(maaDD/popSize("m")))
  mOffsProbs[,,16] <- offsProbs[,,16]*2*((mAADd/popSize("m"))*(maaDd/popSize("m")))
  mOffsProbs[,,17] <- offsProbs[,,17]*2*((mAADd/popSize("m"))*(maadd/popSize("m")))
  mOffsProbs[,,18] <- offsProbs[,,18]*((mAAdd/popSize("m"))^2)
  mOffsProbs[,,19] <- offsProbs[,,19]*2*((mAAdd/popSize("m"))*(mAaDD/popSize("m")))
  mOffsProbs[,,20] <- offsProbs[,,20]*2*((mAAdd/popSize("m"))*(mAaDd/popSize("m")))
  mOffsProbs[,,21] <- offsProbs[,,21]*2*((mAAdd/popSize("m"))*(mAadd/popSize("m")))
  mOffsProbs[,,22] <- offsProbs[,,22]*2*((mAAdd/popSize("m"))*(maaDD/popSize("m")))
  mOffsProbs[,,23] <- offsProbs[,,23]*2*((mAAdd/popSize("m"))*(maaDd/popSize("m")))
  mOffsProbs[,,24] <- offsProbs[,,24]*2*((mAAdd/popSize("m"))*(maadd/popSize("m")))
  mOffsProbs[,,25] <- offsProbs[,,25]*((mAaDD/popSize("m"))^2)
  mOffsProbs[,,26] <- offsProbs[,,26]*2*((mAaDD/popSize("m"))*(mAaDd/popSize("m")))
  mOffsProbs[,,27] <- offsProbs[,,27]*2*((mAaDD/popSize("m"))*(mAadd/popSize("m")))
  mOffsProbs[,,28] <- offsProbs[,,28]*2*((mAaDD/popSize("m"))*(maaDD/popSize("m")))
  mOffsProbs[,,29] <- offsProbs[,,29]*2*((mAaDD/popSize("m"))*(maaDd/popSize("m")))
  mOffsProbs[,,30] <- offsProbs[,,30]*2*((mAaDD/popSize("m"))*(maadd/popSize("m")))
  mOffsProbs[,,31] <- offsProbs[,,31]*((mAaDd/popSize("m"))^2)
  mOffsProbs[,,32] <- offsProbs[,,32]*2*((mAaDd/popSize("m"))*(mAadd/popSize("m")))
  mOffsProbs[,,33] <- offsProbs[,,33]*2*((mAaDd/popSize("m"))*(maaDD/popSize("m")))
  mOffsProbs[,,34] <- offsProbs[,,34]*2*((mAaDd/popSize("m"))*(maaDd/popSize("m")))
  mOffsProbs[,,35] <- offsProbs[,,35]*2*((mAaDd/popSize("m"))*(maadd/popSize("m")))
  mOffsProbs[,,36] <- offsProbs[,,36]*((mAadd/popSize("m"))^2)
  mOffsProbs[,,37] <- offsProbs[,,37]*2*((mAadd/popSize("m"))*(maaDD/popSize("m")))
  mOffsProbs[,,38] <- offsProbs[,,38]*2*((mAadd/popSize("m"))*(maaDd/popSize("m")))
  mOffsProbs[,,39] <- offsProbs[,,39]*2*((mAadd/popSize("m"))*(maadd/popSize("m")))
  mOffsProbs[,,40] <- offsProbs[,,40]*((maaDD/popSize("m"))^2)
  mOffsProbs[,,41] <- offsProbs[,,41]*2*((maaDD/popSize("m"))*(maaDd/popSize("m")))
  mOffsProbs[,,42] <- offsProbs[,,42]*2*((maaDD/popSize("m"))*(maadd/popSize("m")))
  mOffsProbs[,,43] <- offsProbs[,,43]*((maaDd/popSize("m"))^2)
  mOffsProbs[,,44] <- offsProbs[,,44]*2*((maaDd/popSize("m"))*(maadd/popSize("m")))
  mOffsProbs[,,45] <- offsProbs[,,45]*((maadd/popSize("m"))^2)

  mOffsProbs <- mOffsProbs*tOffs

  #Genotype totals in next generation
  nAADD <- round(sum(mOffsProbs[1,1,]))
  nAADd <- round(sum(mOffsProbs[1,2,]))
  nAAdd <- round(sum(mOffsProbs[1,3,]))
  nAaDD <- round(sum(mOffsProbs[2,1,]))
  nAaDd <- round(sum(mOffsProbs[2,2,]))
  nAadd <- round(sum(mOffsProbs[2,3,]))
  naaDD <- round(sum(mOffsProbs[3,1,]))
  naaDd <- round(sum(mOffsProbs[3,2,]))
  naadd <- round(sum(mOffsProbs[3,3,])) 

  #Limiting population size to population cap
  if (popSize("n") > k) {
   N <- popSize("n")
   caps <- as.vector(rmultinom(1,size=N-k,c(nAADD/N,nAADd/N,nAAdd/N,nAaDD/N,nAaDd/N,nAadd/N,naaDD/N,naaDd/N,naadd/N)))
   nAADD <- nAADD - caps[1]
   if (nAADD < 0) { nAADD <- 0 }
   nAADd <- nAADd - caps[2]
   if (nAADd < 0) { nAADd <- 0 }
   nAAdd <- nAAdd - caps[3]
   if (nAAdd < 0) { nAAdd <- 0 }
   nAaDD <- nAaDD - caps[4]
   if (nAaDD < 0) { nAaDD <- 0 }
   nAaDd <- nAaDd - caps[5]
   if (nAaDd < 0) { nAaDd <- 0 }
   nAadd <- nAadd - caps[6]
   if (nAadd < 0) { nAadd <- 0 }
   naaDD <- naaDD - caps[7]
   if (naaDD < 0) { naaDD <- 0 }
   naaDd <- naaDd - caps[8]
   if (naaDd < 0) { naaDd <- 0 }
   naadd <- naadd - caps[9]
   if (naadd < 0) { naadd <- 0 }
  }


 }

}

plot(1:nGen,colMeans(pAs),xlim=c(1,nGen),ylim=c(0,1),col="blue",ylab="Allele frequency",xlab="Generation",main=paste("Average allele frequencies, ds = ",ds[qq]," , h1f = ",h1fs[ii]),sub=paste("dw = ",(wmat[1,1] - wmat[1,2])))
points(1:nGen,colMeans(pDs),col="red")

pAarr[ii,,qq] <- colMeans(pAs)
pDarr[ii,,qq] <- colMeans(pDs)
nPopArr[ii,,qq] <- colMeans(nS)

}

}

perspA <- pAarr[1:length(h1fs),nGen,]
perspD <- pDarr[1:length(h1fs),nGen,]

persp(perspA,theta=-50,phi=30,ylab="Host density",xlab="h1 freq",zlab="A allele frequency",zlim=c(0,1),col="blue",shade=0.25,main="dw = 1",d=1)
persp(perspD,theta=50,phi=30,ylab="Host density",xlab="h1 freq",zlab="D allele frequency",zlim=c(0,1),col="red",shade=0.12,main=paste("dw = ",(wmat[1,1] - wmat[1,2])),d=1,xlim=c(0,1))

perspA2 <- perspA
perspD2 <- perspD
pAarr2 <- pAarr
pDarr2 <- pDarr
nPopArr2 <- nPopArr

##########


#0.7
wmat <- matrix(c(1,1,0.7,0.7,0.7,1),ncol=2,dimnames=list(c("AA","Aa","aa"),c("h1","h2")))

pAarr <- array(dim=c(length(h1fs),nGen,length(ds)))
pDarr <- array(dim=c(length(h1fs),nGen,length(ds)))
nPopArr <- array(dim=c(length(h1fs),nGen,length(ds)))

###Host densities loop...
for (qq in 1:length(ds)) {

###Host 1 freqs. loop...
for (ii in 1:length(h1fs)) {

###Trial loop...

pAs <- matrix(ncol=nGen,nrow=nTrial)
pDs <- matrix(ncol=nGen,nrow=nTrial)
nS <- matrix(ncol=nGen,nrow=nTrial)

for (q in 1:nTrial) {

 ###Generation loop...
 
 #Setting initial genotype totals (H-W equilibrium, equal proportions of alleles)
 nAADD <- round(0.0625*nStart)
 nAADd <- round(0.125*nStart)
 nAAdd <- round(0.0625*nStart)
 nAaDD <- round(0.125*nStart)
 nAaDd <- round(0.25*nStart)
 nAadd <- round(0.125*nStart)
 naaDD <- round(0.0625*nStart)
 naaDd <- round(0.125*nStart)
 naadd <- round(0.0625*nStart)
 
 #plot(1,1,xlim=c(1,nGen),ylim=c(0,1),type="n",ylab="Allele frequency",xlab="Generation") 

 for (i in 1:nGen) {
  
  pA <- (nAADD + nAADd + nAAdd + 0.5*nAaDD + 0.5*nAaDd + 0.5*nAadd)/popSize("n")
  pa <- (naaDD + naaDd + naadd + 0.5*nAaDD + 0.5*nAaDd + 0.5*nAadd)/popSize("n") #Instead of 1 - pA, to check for mistakes
  pD <- (nAADD + nAaDD + naaDD + 0.5*nAADd + 0.5*nAaDd + 0.5*naaDd)/popSize("n")
  pd <- (nAAdd + nAadd + naadd + 0.5*nAADd + 0.5*nAaDd + 0.5*naaDd)/popSize("n") #Instead of 1 - pD, to check for mistakes

  #points(i,pA,col="blue")
  #points(i,pD,col="red")

  pAs[q,i] <- pA
  pDs[q,i] <- pD
  nS[q,i] <- popSize("n")

  #Calculating individuals entering the mating pool
  mAADD <- round(nAADD*((ds[qq]*h1fs[ii])/(ds[qq]*h1fs[ii] +(1-ds[qq]))))
  mAADd <- round(nAADd*((ds[qq]*h1fs[ii])/(ds[qq]*h1fs[ii] +(1-ds[qq]))))
  mAAdd <- nAAdd*((ds[qq]*h1fs[ii]) + (wmat[1,2]*ds[qq]*(1-h1fs[ii])))
  mAaDD <- round(nAaDD*((ds[qq]*h1fs[ii])/(ds[qq]*h1fs[ii] +(1-ds[qq]))))
  mAaDd <- round(nAaDd*((ds[qq]*h1fs[ii])/(ds[qq]*h1fs[ii] +(1-ds[qq]))))
  mAadd <- nAadd*((ds[qq]*h1fs[ii]) + (wmat[1,2]*ds[qq]*(1-h1fs[ii])))
  maaDD <- round(naaDD*((ds[qq]*(1-h1fs[ii]))/(ds[qq]*(1-h1fs[ii]) +(1-ds[qq]))))
  maaDd <- round(naaDd*((ds[qq]*(1-h1fs[ii]))/(ds[qq]*(1-h1fs[ii]) +(1-ds[qq]))))
  maadd <- naadd*((ds[qq]*(1-h1fs[ii])) + (wmat[1,2]*ds[qq]*h1fs[ii]))
  
  #Total offspring

  if (popSize("m") > 1) {
   tOffs <- round((popSize("m")/2)*nOff)
  }else{
   tOffs <- 0
  }

  #Calculating pairing probabilities and offspring
  mOffsProbs[,,1] <- offsProbs[,,1]*((mAADD/popSize("m"))^2)
  mOffsProbs[,,2] <- offsProbs[,,2]*2*((mAADD/popSize("m"))*(mAADd/popSize("m")))
  mOffsProbs[,,3] <- offsProbs[,,3]*2*((mAADD/popSize("m"))*(mAAdd/popSize("m")))
  mOffsProbs[,,4] <- offsProbs[,,4]*2*((mAADD/popSize("m"))*(mAaDD/popSize("m")))
  mOffsProbs[,,5] <- offsProbs[,,5]*2*((mAADD/popSize("m"))*(mAaDd/popSize("m")))
  mOffsProbs[,,6] <- offsProbs[,,6]*2*((mAADD/popSize("m"))*(mAadd/popSize("m")))
  mOffsProbs[,,7] <- offsProbs[,,7]*2*((mAADD/popSize("m"))*(maaDD/popSize("m")))
  mOffsProbs[,,8] <- offsProbs[,,8]*2*((mAADD/popSize("m"))*(maaDd/popSize("m")))
  mOffsProbs[,,9] <- offsProbs[,,9]*2*((mAADD/popSize("m"))*(maadd/popSize("m")))
  mOffsProbs[,,10] <- offsProbs[,,10]*((mAADd/popSize("m"))^2)
  mOffsProbs[,,11] <- offsProbs[,,11]*2*((mAADd/popSize("m"))*(mAAdd/popSize("m")))
  mOffsProbs[,,12] <- offsProbs[,,12]*2*((mAADd/popSize("m"))*(mAaDD/popSize("m")))
  mOffsProbs[,,13] <- offsProbs[,,13]*2*((mAADd/popSize("m"))*(mAaDd/popSize("m")))
  mOffsProbs[,,14] <- offsProbs[,,14]*2*((mAADd/popSize("m"))*(mAadd/popSize("m")))
  mOffsProbs[,,15] <- offsProbs[,,15]*2*((mAADd/popSize("m"))*(maaDD/popSize("m")))
  mOffsProbs[,,16] <- offsProbs[,,16]*2*((mAADd/popSize("m"))*(maaDd/popSize("m")))
  mOffsProbs[,,17] <- offsProbs[,,17]*2*((mAADd/popSize("m"))*(maadd/popSize("m")))
  mOffsProbs[,,18] <- offsProbs[,,18]*((mAAdd/popSize("m"))^2)
  mOffsProbs[,,19] <- offsProbs[,,19]*2*((mAAdd/popSize("m"))*(mAaDD/popSize("m")))
  mOffsProbs[,,20] <- offsProbs[,,20]*2*((mAAdd/popSize("m"))*(mAaDd/popSize("m")))
  mOffsProbs[,,21] <- offsProbs[,,21]*2*((mAAdd/popSize("m"))*(mAadd/popSize("m")))
  mOffsProbs[,,22] <- offsProbs[,,22]*2*((mAAdd/popSize("m"))*(maaDD/popSize("m")))
  mOffsProbs[,,23] <- offsProbs[,,23]*2*((mAAdd/popSize("m"))*(maaDd/popSize("m")))
  mOffsProbs[,,24] <- offsProbs[,,24]*2*((mAAdd/popSize("m"))*(maadd/popSize("m")))
  mOffsProbs[,,25] <- offsProbs[,,25]*((mAaDD/popSize("m"))^2)
  mOffsProbs[,,26] <- offsProbs[,,26]*2*((mAaDD/popSize("m"))*(mAaDd/popSize("m")))
  mOffsProbs[,,27] <- offsProbs[,,27]*2*((mAaDD/popSize("m"))*(mAadd/popSize("m")))
  mOffsProbs[,,28] <- offsProbs[,,28]*2*((mAaDD/popSize("m"))*(maaDD/popSize("m")))
  mOffsProbs[,,29] <- offsProbs[,,29]*2*((mAaDD/popSize("m"))*(maaDd/popSize("m")))
  mOffsProbs[,,30] <- offsProbs[,,30]*2*((mAaDD/popSize("m"))*(maadd/popSize("m")))
  mOffsProbs[,,31] <- offsProbs[,,31]*((mAaDd/popSize("m"))^2)
  mOffsProbs[,,32] <- offsProbs[,,32]*2*((mAaDd/popSize("m"))*(mAadd/popSize("m")))
  mOffsProbs[,,33] <- offsProbs[,,33]*2*((mAaDd/popSize("m"))*(maaDD/popSize("m")))
  mOffsProbs[,,34] <- offsProbs[,,34]*2*((mAaDd/popSize("m"))*(maaDd/popSize("m")))
  mOffsProbs[,,35] <- offsProbs[,,35]*2*((mAaDd/popSize("m"))*(maadd/popSize("m")))
  mOffsProbs[,,36] <- offsProbs[,,36]*((mAadd/popSize("m"))^2)
  mOffsProbs[,,37] <- offsProbs[,,37]*2*((mAadd/popSize("m"))*(maaDD/popSize("m")))
  mOffsProbs[,,38] <- offsProbs[,,38]*2*((mAadd/popSize("m"))*(maaDd/popSize("m")))
  mOffsProbs[,,39] <- offsProbs[,,39]*2*((mAadd/popSize("m"))*(maadd/popSize("m")))
  mOffsProbs[,,40] <- offsProbs[,,40]*((maaDD/popSize("m"))^2)
  mOffsProbs[,,41] <- offsProbs[,,41]*2*((maaDD/popSize("m"))*(maaDd/popSize("m")))
  mOffsProbs[,,42] <- offsProbs[,,42]*2*((maaDD/popSize("m"))*(maadd/popSize("m")))
  mOffsProbs[,,43] <- offsProbs[,,43]*((maaDd/popSize("m"))^2)
  mOffsProbs[,,44] <- offsProbs[,,44]*2*((maaDd/popSize("m"))*(maadd/popSize("m")))
  mOffsProbs[,,45] <- offsProbs[,,45]*((maadd/popSize("m"))^2)

  mOffsProbs <- mOffsProbs*tOffs

  #Genotype totals in next generation
  nAADD <- round(sum(mOffsProbs[1,1,]))
  nAADd <- round(sum(mOffsProbs[1,2,]))
  nAAdd <- round(sum(mOffsProbs[1,3,]))
  nAaDD <- round(sum(mOffsProbs[2,1,]))
  nAaDd <- round(sum(mOffsProbs[2,2,]))
  nAadd <- round(sum(mOffsProbs[2,3,]))
  naaDD <- round(sum(mOffsProbs[3,1,]))
  naaDd <- round(sum(mOffsProbs[3,2,]))
  naadd <- round(sum(mOffsProbs[3,3,])) 

  #Limiting population size to population cap
  if (popSize("n") > k) {
   N <- popSize("n")
   caps <- as.vector(rmultinom(1,size=N-k,c(nAADD/N,nAADd/N,nAAdd/N,nAaDD/N,nAaDd/N,nAadd/N,naaDD/N,naaDd/N,naadd/N)))
   nAADD <- nAADD - caps[1]
   if (nAADD < 0) { nAADD <- 0 }
   nAADd <- nAADd - caps[2]
   if (nAADd < 0) { nAADd <- 0 }
   nAAdd <- nAAdd - caps[3]
   if (nAAdd < 0) { nAAdd <- 0 }
   nAaDD <- nAaDD - caps[4]
   if (nAaDD < 0) { nAaDD <- 0 }
   nAaDd <- nAaDd - caps[5]
   if (nAaDd < 0) { nAaDd <- 0 }
   nAadd <- nAadd - caps[6]
   if (nAadd < 0) { nAadd <- 0 }
   naaDD <- naaDD - caps[7]
   if (naaDD < 0) { naaDD <- 0 }
   naaDd <- naaDd - caps[8]
   if (naaDd < 0) { naaDd <- 0 }
   naadd <- naadd - caps[9]
   if (naadd < 0) { naadd <- 0 }
  }


 }

}

plot(1:nGen,colMeans(pAs),xlim=c(1,nGen),ylim=c(0,1),col="blue",ylab="Allele frequency",xlab="Generation",main=paste("Average allele frequencies, ds = ",ds[qq]," , h1f = ",h1fs[ii]),sub=paste("dw = ",(wmat[1,1] - wmat[1,2])))
points(1:nGen,colMeans(pDs),col="red")

pAarr[ii,,qq] <- colMeans(pAs)
pDarr[ii,,qq] <- colMeans(pDs)
nPopArr[ii,,qq] <- colMeans(nS)

}

}

perspA <- pAarr[1:length(h1fs),nGen,]
perspD <- pDarr[1:length(h1fs),nGen,]

persp(perspA,theta=-50,phi=30,ylab="Host density",xlab="h1 freq",zlab="A allele frequency",zlim=c(0,1),col="blue",shade=0.25,main="dw = 1",d=1)
persp(perspD,theta=50,phi=30,ylab="Host density",xlab="h1 freq",zlab="D allele frequency",zlim=c(0,1),col="red",shade=0.12,main=paste("dw = ",(wmat[1,1] - wmat[1,2])),d=1,xlim=c(0,1))

perspA3 <- perspA
perspD3 <- perspD
pAarr3 <- pAarr
pDarr3 <- pDarr
nPopArr3 <- nPopArr


##########


#0.6
wmat <- matrix(c(1,1,0.6,0.6,0.6,1),ncol=2,dimnames=list(c("AA","Aa","aa"),c("h1","h2")))

pAarr <- array(dim=c(length(h1fs),nGen,length(ds)))
pDarr <- array(dim=c(length(h1fs),nGen,length(ds)))
nPopArr <- array(dim=c(length(h1fs),nGen,length(ds)))

###Host densities loop...
for (qq in 1:length(ds)) {

###Host 1 freqs. loop...
for (ii in 1:length(h1fs)) {

###Trial loop...

pAs <- matrix(ncol=nGen,nrow=nTrial)
pDs <- matrix(ncol=nGen,nrow=nTrial)
nS <- matrix(ncol=nGen,nrow=nTrial)

for (q in 1:nTrial) {

 ###Generation loop...
 
 #Setting initial genotype totals (H-W equilibrium, equal proportions of alleles)
 nAADD <- round(0.0625*nStart)
 nAADd <- round(0.125*nStart)
 nAAdd <- round(0.0625*nStart)
 nAaDD <- round(0.125*nStart)
 nAaDd <- round(0.25*nStart)
 nAadd <- round(0.125*nStart)
 naaDD <- round(0.0625*nStart)
 naaDd <- round(0.125*nStart)
 naadd <- round(0.0625*nStart)
 
 #plot(1,1,xlim=c(1,nGen),ylim=c(0,1),type="n",ylab="Allele frequency",xlab="Generation") 

 for (i in 1:nGen) {
  
  pA <- (nAADD + nAADd + nAAdd + 0.5*nAaDD + 0.5*nAaDd + 0.5*nAadd)/popSize("n")
  pa <- (naaDD + naaDd + naadd + 0.5*nAaDD + 0.5*nAaDd + 0.5*nAadd)/popSize("n") #Instead of 1 - pA, to check for mistakes
  pD <- (nAADD + nAaDD + naaDD + 0.5*nAADd + 0.5*nAaDd + 0.5*naaDd)/popSize("n")
  pd <- (nAAdd + nAadd + naadd + 0.5*nAADd + 0.5*nAaDd + 0.5*naaDd)/popSize("n") #Instead of 1 - pD, to check for mistakes

  #points(i,pA,col="blue")
  #points(i,pD,col="red")

  pAs[q,i] <- pA
  pDs[q,i] <- pD
  nS[q,i] <- popSize("n")

  #Calculating individuals entering the mating pool
  mAADD <- round(nAADD*((ds[qq]*h1fs[ii])/(ds[qq]*h1fs[ii] +(1-ds[qq]))))
  mAADd <- round(nAADd*((ds[qq]*h1fs[ii])/(ds[qq]*h1fs[ii] +(1-ds[qq]))))
  mAAdd <- nAAdd*((ds[qq]*h1fs[ii]) + (wmat[1,2]*ds[qq]*(1-h1fs[ii])))
  mAaDD <- round(nAaDD*((ds[qq]*h1fs[ii])/(ds[qq]*h1fs[ii] +(1-ds[qq]))))
  mAaDd <- round(nAaDd*((ds[qq]*h1fs[ii])/(ds[qq]*h1fs[ii] +(1-ds[qq]))))
  mAadd <- nAadd*((ds[qq]*h1fs[ii]) + (wmat[1,2]*ds[qq]*(1-h1fs[ii])))
  maaDD <- round(naaDD*((ds[qq]*(1-h1fs[ii]))/(ds[qq]*(1-h1fs[ii]) +(1-ds[qq]))))
  maaDd <- round(naaDd*((ds[qq]*(1-h1fs[ii]))/(ds[qq]*(1-h1fs[ii]) +(1-ds[qq]))))
  maadd <- naadd*((ds[qq]*(1-h1fs[ii])) + (wmat[1,2]*ds[qq]*h1fs[ii]))
  
  #Total offspring

  if (popSize("m") > 1) {
   tOffs <- round((popSize("m")/2)*nOff)
  }else{
   tOffs <- 0
  }
 
  #Calculating pairing probabilities and offspring
  mOffsProbs[,,1] <- offsProbs[,,1]*((mAADD/popSize("m"))^2)
  mOffsProbs[,,2] <- offsProbs[,,2]*2*((mAADD/popSize("m"))*(mAADd/popSize("m")))
  mOffsProbs[,,3] <- offsProbs[,,3]*2*((mAADD/popSize("m"))*(mAAdd/popSize("m")))
  mOffsProbs[,,4] <- offsProbs[,,4]*2*((mAADD/popSize("m"))*(mAaDD/popSize("m")))
  mOffsProbs[,,5] <- offsProbs[,,5]*2*((mAADD/popSize("m"))*(mAaDd/popSize("m")))
  mOffsProbs[,,6] <- offsProbs[,,6]*2*((mAADD/popSize("m"))*(mAadd/popSize("m")))
  mOffsProbs[,,7] <- offsProbs[,,7]*2*((mAADD/popSize("m"))*(maaDD/popSize("m")))
  mOffsProbs[,,8] <- offsProbs[,,8]*2*((mAADD/popSize("m"))*(maaDd/popSize("m")))
  mOffsProbs[,,9] <- offsProbs[,,9]*2*((mAADD/popSize("m"))*(maadd/popSize("m")))
  mOffsProbs[,,10] <- offsProbs[,,10]*((mAADd/popSize("m"))^2)
  mOffsProbs[,,11] <- offsProbs[,,11]*2*((mAADd/popSize("m"))*(mAAdd/popSize("m")))
  mOffsProbs[,,12] <- offsProbs[,,12]*2*((mAADd/popSize("m"))*(mAaDD/popSize("m")))
  mOffsProbs[,,13] <- offsProbs[,,13]*2*((mAADd/popSize("m"))*(mAaDd/popSize("m")))
  mOffsProbs[,,14] <- offsProbs[,,14]*2*((mAADd/popSize("m"))*(mAadd/popSize("m")))
  mOffsProbs[,,15] <- offsProbs[,,15]*2*((mAADd/popSize("m"))*(maaDD/popSize("m")))
  mOffsProbs[,,16] <- offsProbs[,,16]*2*((mAADd/popSize("m"))*(maaDd/popSize("m")))
  mOffsProbs[,,17] <- offsProbs[,,17]*2*((mAADd/popSize("m"))*(maadd/popSize("m")))
  mOffsProbs[,,18] <- offsProbs[,,18]*((mAAdd/popSize("m"))^2)
  mOffsProbs[,,19] <- offsProbs[,,19]*2*((mAAdd/popSize("m"))*(mAaDD/popSize("m")))
  mOffsProbs[,,20] <- offsProbs[,,20]*2*((mAAdd/popSize("m"))*(mAaDd/popSize("m")))
  mOffsProbs[,,21] <- offsProbs[,,21]*2*((mAAdd/popSize("m"))*(mAadd/popSize("m")))
  mOffsProbs[,,22] <- offsProbs[,,22]*2*((mAAdd/popSize("m"))*(maaDD/popSize("m")))
  mOffsProbs[,,23] <- offsProbs[,,23]*2*((mAAdd/popSize("m"))*(maaDd/popSize("m")))
  mOffsProbs[,,24] <- offsProbs[,,24]*2*((mAAdd/popSize("m"))*(maadd/popSize("m")))
  mOffsProbs[,,25] <- offsProbs[,,25]*((mAaDD/popSize("m"))^2)
  mOffsProbs[,,26] <- offsProbs[,,26]*2*((mAaDD/popSize("m"))*(mAaDd/popSize("m")))
  mOffsProbs[,,27] <- offsProbs[,,27]*2*((mAaDD/popSize("m"))*(mAadd/popSize("m")))
  mOffsProbs[,,28] <- offsProbs[,,28]*2*((mAaDD/popSize("m"))*(maaDD/popSize("m")))
  mOffsProbs[,,29] <- offsProbs[,,29]*2*((mAaDD/popSize("m"))*(maaDd/popSize("m")))
  mOffsProbs[,,30] <- offsProbs[,,30]*2*((mAaDD/popSize("m"))*(maadd/popSize("m")))
  mOffsProbs[,,31] <- offsProbs[,,31]*((mAaDd/popSize("m"))^2)
  mOffsProbs[,,32] <- offsProbs[,,32]*2*((mAaDd/popSize("m"))*(mAadd/popSize("m")))
  mOffsProbs[,,33] <- offsProbs[,,33]*2*((mAaDd/popSize("m"))*(maaDD/popSize("m")))
  mOffsProbs[,,34] <- offsProbs[,,34]*2*((mAaDd/popSize("m"))*(maaDd/popSize("m")))
  mOffsProbs[,,35] <- offsProbs[,,35]*2*((mAaDd/popSize("m"))*(maadd/popSize("m")))
  mOffsProbs[,,36] <- offsProbs[,,36]*((mAadd/popSize("m"))^2)
  mOffsProbs[,,37] <- offsProbs[,,37]*2*((mAadd/popSize("m"))*(maaDD/popSize("m")))
  mOffsProbs[,,38] <- offsProbs[,,38]*2*((mAadd/popSize("m"))*(maaDd/popSize("m")))
  mOffsProbs[,,39] <- offsProbs[,,39]*2*((mAadd/popSize("m"))*(maadd/popSize("m")))
  mOffsProbs[,,40] <- offsProbs[,,40]*((maaDD/popSize("m"))^2)
  mOffsProbs[,,41] <- offsProbs[,,41]*2*((maaDD/popSize("m"))*(maaDd/popSize("m")))
  mOffsProbs[,,42] <- offsProbs[,,42]*2*((maaDD/popSize("m"))*(maadd/popSize("m")))
  mOffsProbs[,,43] <- offsProbs[,,43]*((maaDd/popSize("m"))^2)
  mOffsProbs[,,44] <- offsProbs[,,44]*2*((maaDd/popSize("m"))*(maadd/popSize("m")))
  mOffsProbs[,,45] <- offsProbs[,,45]*((maadd/popSize("m"))^2)

  mOffsProbs <- mOffsProbs*tOffs

  #Genotype totals in next generation
  nAADD <- round(sum(mOffsProbs[1,1,]))
  nAADd <- round(sum(mOffsProbs[1,2,]))
  nAAdd <- round(sum(mOffsProbs[1,3,]))
  nAaDD <- round(sum(mOffsProbs[2,1,]))
  nAaDd <- round(sum(mOffsProbs[2,2,]))
  nAadd <- round(sum(mOffsProbs[2,3,]))
  naaDD <- round(sum(mOffsProbs[3,1,]))
  naaDd <- round(sum(mOffsProbs[3,2,]))
  naadd <- round(sum(mOffsProbs[3,3,])) 

  #Limiting population size to population cap
  if (popSize("n") > k) {
   N <- popSize("n")
   caps <- as.vector(rmultinom(1,size=N-k,c(nAADD/N,nAADd/N,nAAdd/N,nAaDD/N,nAaDd/N,nAadd/N,naaDD/N,naaDd/N,naadd/N)))
   nAADD <- nAADD - caps[1]
   if (nAADD < 0) { nAADD <- 0 }
   nAADd <- nAADd - caps[2]
   if (nAADd < 0) { nAADd <- 0 }
   nAAdd <- nAAdd - caps[3]
   if (nAAdd < 0) { nAAdd <- 0 }
   nAaDD <- nAaDD - caps[4]
   if (nAaDD < 0) { nAaDD <- 0 }
   nAaDd <- nAaDd - caps[5]
   if (nAaDd < 0) { nAaDd <- 0 }
   nAadd <- nAadd - caps[6]
   if (nAadd < 0) { nAadd <- 0 }
   naaDD <- naaDD - caps[7]
   if (naaDD < 0) { naaDD <- 0 }
   naaDd <- naaDd - caps[8]
   if (naaDd < 0) { naaDd <- 0 }
   naadd <- naadd - caps[9]
   if (naadd < 0) { naadd <- 0 }
  }


 }

}

plot(1:nGen,colMeans(pAs),xlim=c(1,nGen),ylim=c(0,1),col="blue",ylab="Allele frequency",xlab="Generation",main=paste("Average allele frequencies, ds = ",ds[qq]," , h1f = ",h1fs[ii]),sub=paste("dw = ",(wmat[1,1] - wmat[1,2])))
points(1:nGen,colMeans(pDs),col="red")

pAarr[ii,,qq] <- colMeans(pAs)
pDarr[ii,,qq] <- colMeans(pDs)
nPopArr[ii,,qq] <- colMeans(nS)

}

}

perspA <- pAarr[1:length(h1fs),nGen,]
perspD <- pDarr[1:length(h1fs),nGen,]

persp(perspA,theta=-50,phi=30,ylab="Host density",xlab="h1 freq",zlab="A allele frequency",zlim=c(0,1),col="blue",shade=0.25,main="dw = 1",d=1)
persp(perspD,theta=50,phi=30,ylab="Host density",xlab="h1 freq",zlab="D allele frequency",zlim=c(0,1),col="red",shade=0.12,main=paste("dw = ",(wmat[1,1] - wmat[1,2])),d=1,xlim=c(0,1))

perspA4 <- perspA
perspD4 <- perspD
pAarr4 <- pAarr
pDarr4 <- pDarr
nPopArr4 <- nPopArr


##########


#0.5
wmat <- matrix(c(1,1,0.5,0.5,0.5,1),ncol=2,dimnames=list(c("AA","Aa","aa"),c("h1","h2")))

pAarr <- array(dim=c(length(h1fs),nGen,length(ds)))
pDarr <- array(dim=c(length(h1fs),nGen,length(ds)))
nPopArr <- array(dim=c(length(h1fs),nGen,length(ds)))

###Host densities loop...
for (qq in 1:length(ds)) {

###Host 1 freqs. loop...
for (ii in 1:length(h1fs)) {

###Trial loop...

pAs <- matrix(ncol=nGen,nrow=nTrial)
pDs <- matrix(ncol=nGen,nrow=nTrial)
nS <- matrix(ncol=nGen,nrow=nTrial)

for (q in 1:nTrial) {

 ###Generation loop...
 
 #Setting initial genotype totals (H-W equilibrium, equal proportions of alleles)
 nAADD <- round(0.0625*nStart)
 nAADd <- round(0.125*nStart)
 nAAdd <- round(0.0625*nStart)
 nAaDD <- round(0.125*nStart)
 nAaDd <- round(0.25*nStart)
 nAadd <- round(0.125*nStart)
 naaDD <- round(0.0625*nStart)
 naaDd <- round(0.125*nStart)
 naadd <- round(0.0625*nStart)
 
 #plot(1,1,xlim=c(1,nGen),ylim=c(0,1),type="n",ylab="Allele frequency",xlab="Generation") 

 for (i in 1:nGen) {
  
  pA <- (nAADD + nAADd + nAAdd + 0.5*nAaDD + 0.5*nAaDd + 0.5*nAadd)/popSize("n")
  pa <- (naaDD + naaDd + naadd + 0.5*nAaDD + 0.5*nAaDd + 0.5*nAadd)/popSize("n") #Instead of 1 - pA, to check for mistakes
  pD <- (nAADD + nAaDD + naaDD + 0.5*nAADd + 0.5*nAaDd + 0.5*naaDd)/popSize("n")
  pd <- (nAAdd + nAadd + naadd + 0.5*nAADd + 0.5*nAaDd + 0.5*naaDd)/popSize("n") #Instead of 1 - pD, to check for mistakes

  #points(i,pA,col="blue")
  #points(i,pD,col="red")

  pAs[q,i] <- pA
  pDs[q,i] <- pD
  nS[q,i] <- popSize("n")

  #Calculating individuals entering the mating pool
  mAADD <- round(nAADD*((ds[qq]*h1fs[ii])/(ds[qq]*h1fs[ii] +(1-ds[qq]))))
  mAADd <- round(nAADd*((ds[qq]*h1fs[ii])/(ds[qq]*h1fs[ii] +(1-ds[qq]))))
  mAAdd <- nAAdd*((ds[qq]*h1fs[ii]) + (wmat[1,2]*ds[qq]*(1-h1fs[ii])))
  mAaDD <- round(nAaDD*((ds[qq]*h1fs[ii])/(ds[qq]*h1fs[ii] +(1-ds[qq]))))
  mAaDd <- round(nAaDd*((ds[qq]*h1fs[ii])/(ds[qq]*h1fs[ii] +(1-ds[qq]))))
  mAadd <- nAadd*((ds[qq]*h1fs[ii]) + (wmat[1,2]*ds[qq]*(1-h1fs[ii])))
  maaDD <- round(naaDD*((ds[qq]*(1-h1fs[ii]))/(ds[qq]*(1-h1fs[ii]) +(1-ds[qq]))))
  maaDd <- round(naaDd*((ds[qq]*(1-h1fs[ii]))/(ds[qq]*(1-h1fs[ii]) +(1-ds[qq]))))
  maadd <- naadd*((ds[qq]*(1-h1fs[ii])) + (wmat[1,2]*ds[qq]*h1fs[ii]))
  
  #Total offspring

  if (popSize("m") > 1) {
   tOffs <- round((popSize("m")/2)*nOff)
  }else{
   tOffs <- 0
  }
 
  #Calculating pairing probabilities and offspring
  mOffsProbs[,,1] <- offsProbs[,,1]*((mAADD/popSize("m"))^2)
  mOffsProbs[,,2] <- offsProbs[,,2]*2*((mAADD/popSize("m"))*(mAADd/popSize("m")))
  mOffsProbs[,,3] <- offsProbs[,,3]*2*((mAADD/popSize("m"))*(mAAdd/popSize("m")))
  mOffsProbs[,,4] <- offsProbs[,,4]*2*((mAADD/popSize("m"))*(mAaDD/popSize("m")))
  mOffsProbs[,,5] <- offsProbs[,,5]*2*((mAADD/popSize("m"))*(mAaDd/popSize("m")))
  mOffsProbs[,,6] <- offsProbs[,,6]*2*((mAADD/popSize("m"))*(mAadd/popSize("m")))
  mOffsProbs[,,7] <- offsProbs[,,7]*2*((mAADD/popSize("m"))*(maaDD/popSize("m")))
  mOffsProbs[,,8] <- offsProbs[,,8]*2*((mAADD/popSize("m"))*(maaDd/popSize("m")))
  mOffsProbs[,,9] <- offsProbs[,,9]*2*((mAADD/popSize("m"))*(maadd/popSize("m")))
  mOffsProbs[,,10] <- offsProbs[,,10]*((mAADd/popSize("m"))^2)
  mOffsProbs[,,11] <- offsProbs[,,11]*2*((mAADd/popSize("m"))*(mAAdd/popSize("m")))
  mOffsProbs[,,12] <- offsProbs[,,12]*2*((mAADd/popSize("m"))*(mAaDD/popSize("m")))
  mOffsProbs[,,13] <- offsProbs[,,13]*2*((mAADd/popSize("m"))*(mAaDd/popSize("m")))
  mOffsProbs[,,14] <- offsProbs[,,14]*2*((mAADd/popSize("m"))*(mAadd/popSize("m")))
  mOffsProbs[,,15] <- offsProbs[,,15]*2*((mAADd/popSize("m"))*(maaDD/popSize("m")))
  mOffsProbs[,,16] <- offsProbs[,,16]*2*((mAADd/popSize("m"))*(maaDd/popSize("m")))
  mOffsProbs[,,17] <- offsProbs[,,17]*2*((mAADd/popSize("m"))*(maadd/popSize("m")))
  mOffsProbs[,,18] <- offsProbs[,,18]*((mAAdd/popSize("m"))^2)
  mOffsProbs[,,19] <- offsProbs[,,19]*2*((mAAdd/popSize("m"))*(mAaDD/popSize("m")))
  mOffsProbs[,,20] <- offsProbs[,,20]*2*((mAAdd/popSize("m"))*(mAaDd/popSize("m")))
  mOffsProbs[,,21] <- offsProbs[,,21]*2*((mAAdd/popSize("m"))*(mAadd/popSize("m")))
  mOffsProbs[,,22] <- offsProbs[,,22]*2*((mAAdd/popSize("m"))*(maaDD/popSize("m")))
  mOffsProbs[,,23] <- offsProbs[,,23]*2*((mAAdd/popSize("m"))*(maaDd/popSize("m")))
  mOffsProbs[,,24] <- offsProbs[,,24]*2*((mAAdd/popSize("m"))*(maadd/popSize("m")))
  mOffsProbs[,,25] <- offsProbs[,,25]*((mAaDD/popSize("m"))^2)
  mOffsProbs[,,26] <- offsProbs[,,26]*2*((mAaDD/popSize("m"))*(mAaDd/popSize("m")))
  mOffsProbs[,,27] <- offsProbs[,,27]*2*((mAaDD/popSize("m"))*(mAadd/popSize("m")))
  mOffsProbs[,,28] <- offsProbs[,,28]*2*((mAaDD/popSize("m"))*(maaDD/popSize("m")))
  mOffsProbs[,,29] <- offsProbs[,,29]*2*((mAaDD/popSize("m"))*(maaDd/popSize("m")))
  mOffsProbs[,,30] <- offsProbs[,,30]*2*((mAaDD/popSize("m"))*(maadd/popSize("m")))
  mOffsProbs[,,31] <- offsProbs[,,31]*((mAaDd/popSize("m"))^2)
  mOffsProbs[,,32] <- offsProbs[,,32]*2*((mAaDd/popSize("m"))*(mAadd/popSize("m")))
  mOffsProbs[,,33] <- offsProbs[,,33]*2*((mAaDd/popSize("m"))*(maaDD/popSize("m")))
  mOffsProbs[,,34] <- offsProbs[,,34]*2*((mAaDd/popSize("m"))*(maaDd/popSize("m")))
  mOffsProbs[,,35] <- offsProbs[,,35]*2*((mAaDd/popSize("m"))*(maadd/popSize("m")))
  mOffsProbs[,,36] <- offsProbs[,,36]*((mAadd/popSize("m"))^2)
  mOffsProbs[,,37] <- offsProbs[,,37]*2*((mAadd/popSize("m"))*(maaDD/popSize("m")))
  mOffsProbs[,,38] <- offsProbs[,,38]*2*((mAadd/popSize("m"))*(maaDd/popSize("m")))
  mOffsProbs[,,39] <- offsProbs[,,39]*2*((mAadd/popSize("m"))*(maadd/popSize("m")))
  mOffsProbs[,,40] <- offsProbs[,,40]*((maaDD/popSize("m"))^2)
  mOffsProbs[,,41] <- offsProbs[,,41]*2*((maaDD/popSize("m"))*(maaDd/popSize("m")))
  mOffsProbs[,,42] <- offsProbs[,,42]*2*((maaDD/popSize("m"))*(maadd/popSize("m")))
  mOffsProbs[,,43] <- offsProbs[,,43]*((maaDd/popSize("m"))^2)
  mOffsProbs[,,44] <- offsProbs[,,44]*2*((maaDd/popSize("m"))*(maadd/popSize("m")))
  mOffsProbs[,,45] <- offsProbs[,,45]*((maadd/popSize("m"))^2)

  mOffsProbs <- mOffsProbs*tOffs

  #Genotype totals in next generation
  nAADD <- round(sum(mOffsProbs[1,1,]))
  nAADd <- round(sum(mOffsProbs[1,2,]))
  nAAdd <- round(sum(mOffsProbs[1,3,]))
  nAaDD <- round(sum(mOffsProbs[2,1,]))
  nAaDd <- round(sum(mOffsProbs[2,2,]))
  nAadd <- round(sum(mOffsProbs[2,3,]))
  naaDD <- round(sum(mOffsProbs[3,1,]))
  naaDd <- round(sum(mOffsProbs[3,2,]))
  naadd <- round(sum(mOffsProbs[3,3,])) 

  #Limiting population size to population cap
  if (popSize("n") > k) {
   N <- popSize("n")
   caps <- as.vector(rmultinom(1,size=N-k,c(nAADD/N,nAADd/N,nAAdd/N,nAaDD/N,nAaDd/N,nAadd/N,naaDD/N,naaDd/N,naadd/N)))
   nAADD <- nAADD - caps[1]
   if (nAADD < 0) { nAADD <- 0 }
   nAADd <- nAADd - caps[2]
   if (nAADd < 0) { nAADd <- 0 }
   nAAdd <- nAAdd - caps[3]
   if (nAAdd < 0) { nAAdd <- 0 }
   nAaDD <- nAaDD - caps[4]
   if (nAaDD < 0) { nAaDD <- 0 }
   nAaDd <- nAaDd - caps[5]
   if (nAaDd < 0) { nAaDd <- 0 }
   nAadd <- nAadd - caps[6]
   if (nAadd < 0) { nAadd <- 0 }
   naaDD <- naaDD - caps[7]
   if (naaDD < 0) { naaDD <- 0 }
   naaDd <- naaDd - caps[8]
   if (naaDd < 0) { naaDd <- 0 }
   naadd <- naadd - caps[9]
   if (naadd < 0) { naadd <- 0 }
  }


 }

}

plot(1:nGen,colMeans(pAs),xlim=c(1,nGen),ylim=c(0,1),col="blue",ylab="Allele frequency",xlab="Generation",main=paste("Average allele frequencies, ds = ",ds[qq]," , h1f = ",h1fs[ii]),sub=paste("dw = ",(wmat[1,1] - wmat[1,2])))
points(1:nGen,colMeans(pDs),col="red")

pAarr[ii,,qq] <- colMeans(pAs)
pDarr[ii,,qq] <- colMeans(pDs)
nPopArr[ii,,qq] <- colMeans(nS)

}

}

perspA <- pAarr[1:length(h1fs),nGen,]
perspD <- pDarr[1:length(h1fs),nGen,]

persp(perspA,theta=-50,phi=30,ylab="Host density",xlab="h1 freq",zlab="A allele frequency",zlim=c(0,1),col="blue",shade=0.25,main="dw = 1",d=1)
persp(perspD,theta=50,phi=30,ylab="Host density",xlab="h1 freq",zlab="D allele frequency",zlim=c(0,1),col="red",shade=0.12,main=paste("dw = ",(wmat[1,1] - wmat[1,2])),d=1,xlim=c(0,1))

perspA5 <- perspA
perspD5 <- perspD
pAarr5 <- pAarr
pDarr5 <- pDarr
nPopArr5 <- nPopArr


##########


#0.4
wmat <- matrix(c(1,1,0.4,0.4,0.4,1),ncol=2,dimnames=list(c("AA","Aa","aa"),c("h1","h2")))

pAarr <- array(dim=c(length(h1fs),nGen,length(ds)))
pDarr <- array(dim=c(length(h1fs),nGen,length(ds)))
nPopArr <- array(dim=c(length(h1fs),nGen,length(ds)))

###Host densities loop...
for (qq in 1:length(ds)) {

###Host 1 freqs. loop...
for (ii in 1:length(h1fs)) {

###Trial loop...

pAs <- matrix(ncol=nGen,nrow=nTrial)
pDs <- matrix(ncol=nGen,nrow=nTrial)
nS <- matrix(ncol=nGen,nrow=nTrial)

for (q in 1:nTrial) {

 ###Generation loop...
 
 #Setting initial genotype totals (H-W equilibrium, equal proportions of alleles)
 nAADD <- round(0.0625*nStart)
 nAADd <- round(0.125*nStart)
 nAAdd <- round(0.0625*nStart)
 nAaDD <- round(0.125*nStart)
 nAaDd <- round(0.25*nStart)
 nAadd <- round(0.125*nStart)
 naaDD <- round(0.0625*nStart)
 naaDd <- round(0.125*nStart)
 naadd <- round(0.0625*nStart)
 
 #plot(1,1,xlim=c(1,nGen),ylim=c(0,1),type="n",ylab="Allele frequency",xlab="Generation") 

 for (i in 1:nGen) {
  
  pA <- (nAADD + nAADd + nAAdd + 0.5*nAaDD + 0.5*nAaDd + 0.5*nAadd)/popSize("n")
  pa <- (naaDD + naaDd + naadd + 0.5*nAaDD + 0.5*nAaDd + 0.5*nAadd)/popSize("n") #Instead of 1 - pA, to check for mistakes
  pD <- (nAADD + nAaDD + naaDD + 0.5*nAADd + 0.5*nAaDd + 0.5*naaDd)/popSize("n")
  pd <- (nAAdd + nAadd + naadd + 0.5*nAADd + 0.5*nAaDd + 0.5*naaDd)/popSize("n") #Instead of 1 - pD, to check for mistakes

  #points(i,pA,col="blue")
  #points(i,pD,col="red")

  pAs[q,i] <- pA
  pDs[q,i] <- pD
  nS[q,i] <- popSize("n")

  #Calculating individuals entering the mating pool
  mAADD <- round(nAADD*((ds[qq]*h1fs[ii])/(ds[qq]*h1fs[ii] +(1-ds[qq]))))
  mAADd <- round(nAADd*((ds[qq]*h1fs[ii])/(ds[qq]*h1fs[ii] +(1-ds[qq]))))
  mAAdd <- nAAdd*((ds[qq]*h1fs[ii]) + (wmat[1,2]*ds[qq]*(1-h1fs[ii])))
  mAaDD <- round(nAaDD*((ds[qq]*h1fs[ii])/(ds[qq]*h1fs[ii] +(1-ds[qq]))))
  mAaDd <- round(nAaDd*((ds[qq]*h1fs[ii])/(ds[qq]*h1fs[ii] +(1-ds[qq]))))
  mAadd <- nAadd*((ds[qq]*h1fs[ii]) + (wmat[1,2]*ds[qq]*(1-h1fs[ii])))
  maaDD <- round(naaDD*((ds[qq]*(1-h1fs[ii]))/(ds[qq]*(1-h1fs[ii]) +(1-ds[qq]))))
  maaDd <- round(naaDd*((ds[qq]*(1-h1fs[ii]))/(ds[qq]*(1-h1fs[ii]) +(1-ds[qq]))))
  maadd <- naadd*((ds[qq]*(1-h1fs[ii])) + (wmat[1,2]*ds[qq]*h1fs[ii]))
  
  #Total offspring

  if (popSize("m") > 1) {
   tOffs <- round((popSize("m")/2)*nOff)
  }else{
   tOffs <- 0
  }
 
  #Calculating pairing probabilities and offspring
  mOffsProbs[,,1] <- offsProbs[,,1]*((mAADD/popSize("m"))^2)
  mOffsProbs[,,2] <- offsProbs[,,2]*2*((mAADD/popSize("m"))*(mAADd/popSize("m")))
  mOffsProbs[,,3] <- offsProbs[,,3]*2*((mAADD/popSize("m"))*(mAAdd/popSize("m")))
  mOffsProbs[,,4] <- offsProbs[,,4]*2*((mAADD/popSize("m"))*(mAaDD/popSize("m")))
  mOffsProbs[,,5] <- offsProbs[,,5]*2*((mAADD/popSize("m"))*(mAaDd/popSize("m")))
  mOffsProbs[,,6] <- offsProbs[,,6]*2*((mAADD/popSize("m"))*(mAadd/popSize("m")))
  mOffsProbs[,,7] <- offsProbs[,,7]*2*((mAADD/popSize("m"))*(maaDD/popSize("m")))
  mOffsProbs[,,8] <- offsProbs[,,8]*2*((mAADD/popSize("m"))*(maaDd/popSize("m")))
  mOffsProbs[,,9] <- offsProbs[,,9]*2*((mAADD/popSize("m"))*(maadd/popSize("m")))
  mOffsProbs[,,10] <- offsProbs[,,10]*((mAADd/popSize("m"))^2)
  mOffsProbs[,,11] <- offsProbs[,,11]*2*((mAADd/popSize("m"))*(mAAdd/popSize("m")))
  mOffsProbs[,,12] <- offsProbs[,,12]*2*((mAADd/popSize("m"))*(mAaDD/popSize("m")))
  mOffsProbs[,,13] <- offsProbs[,,13]*2*((mAADd/popSize("m"))*(mAaDd/popSize("m")))
  mOffsProbs[,,14] <- offsProbs[,,14]*2*((mAADd/popSize("m"))*(mAadd/popSize("m")))
  mOffsProbs[,,15] <- offsProbs[,,15]*2*((mAADd/popSize("m"))*(maaDD/popSize("m")))
  mOffsProbs[,,16] <- offsProbs[,,16]*2*((mAADd/popSize("m"))*(maaDd/popSize("m")))
  mOffsProbs[,,17] <- offsProbs[,,17]*2*((mAADd/popSize("m"))*(maadd/popSize("m")))
  mOffsProbs[,,18] <- offsProbs[,,18]*((mAAdd/popSize("m"))^2)
  mOffsProbs[,,19] <- offsProbs[,,19]*2*((mAAdd/popSize("m"))*(mAaDD/popSize("m")))
  mOffsProbs[,,20] <- offsProbs[,,20]*2*((mAAdd/popSize("m"))*(mAaDd/popSize("m")))
  mOffsProbs[,,21] <- offsProbs[,,21]*2*((mAAdd/popSize("m"))*(mAadd/popSize("m")))
  mOffsProbs[,,22] <- offsProbs[,,22]*2*((mAAdd/popSize("m"))*(maaDD/popSize("m")))
  mOffsProbs[,,23] <- offsProbs[,,23]*2*((mAAdd/popSize("m"))*(maaDd/popSize("m")))
  mOffsProbs[,,24] <- offsProbs[,,24]*2*((mAAdd/popSize("m"))*(maadd/popSize("m")))
  mOffsProbs[,,25] <- offsProbs[,,25]*((mAaDD/popSize("m"))^2)
  mOffsProbs[,,26] <- offsProbs[,,26]*2*((mAaDD/popSize("m"))*(mAaDd/popSize("m")))
  mOffsProbs[,,27] <- offsProbs[,,27]*2*((mAaDD/popSize("m"))*(mAadd/popSize("m")))
  mOffsProbs[,,28] <- offsProbs[,,28]*2*((mAaDD/popSize("m"))*(maaDD/popSize("m")))
  mOffsProbs[,,29] <- offsProbs[,,29]*2*((mAaDD/popSize("m"))*(maaDd/popSize("m")))
  mOffsProbs[,,30] <- offsProbs[,,30]*2*((mAaDD/popSize("m"))*(maadd/popSize("m")))
  mOffsProbs[,,31] <- offsProbs[,,31]*((mAaDd/popSize("m"))^2)
  mOffsProbs[,,32] <- offsProbs[,,32]*2*((mAaDd/popSize("m"))*(mAadd/popSize("m")))
  mOffsProbs[,,33] <- offsProbs[,,33]*2*((mAaDd/popSize("m"))*(maaDD/popSize("m")))
  mOffsProbs[,,34] <- offsProbs[,,34]*2*((mAaDd/popSize("m"))*(maaDd/popSize("m")))
  mOffsProbs[,,35] <- offsProbs[,,35]*2*((mAaDd/popSize("m"))*(maadd/popSize("m")))
  mOffsProbs[,,36] <- offsProbs[,,36]*((mAadd/popSize("m"))^2)
  mOffsProbs[,,37] <- offsProbs[,,37]*2*((mAadd/popSize("m"))*(maaDD/popSize("m")))
  mOffsProbs[,,38] <- offsProbs[,,38]*2*((mAadd/popSize("m"))*(maaDd/popSize("m")))
  mOffsProbs[,,39] <- offsProbs[,,39]*2*((mAadd/popSize("m"))*(maadd/popSize("m")))
  mOffsProbs[,,40] <- offsProbs[,,40]*((maaDD/popSize("m"))^2)
  mOffsProbs[,,41] <- offsProbs[,,41]*2*((maaDD/popSize("m"))*(maaDd/popSize("m")))
  mOffsProbs[,,42] <- offsProbs[,,42]*2*((maaDD/popSize("m"))*(maadd/popSize("m")))
  mOffsProbs[,,43] <- offsProbs[,,43]*((maaDd/popSize("m"))^2)
  mOffsProbs[,,44] <- offsProbs[,,44]*2*((maaDd/popSize("m"))*(maadd/popSize("m")))
  mOffsProbs[,,45] <- offsProbs[,,45]*((maadd/popSize("m"))^2)

  mOffsProbs <- mOffsProbs*tOffs

  #Genotype totals in next generation
  nAADD <- round(sum(mOffsProbs[1,1,]))
  nAADd <- round(sum(mOffsProbs[1,2,]))
  nAAdd <- round(sum(mOffsProbs[1,3,]))
  nAaDD <- round(sum(mOffsProbs[2,1,]))
  nAaDd <- round(sum(mOffsProbs[2,2,]))
  nAadd <- round(sum(mOffsProbs[2,3,]))
  naaDD <- round(sum(mOffsProbs[3,1,]))
  naaDd <- round(sum(mOffsProbs[3,2,]))
  naadd <- round(sum(mOffsProbs[3,3,])) 

  #Limiting population size to population cap
  if (popSize("n") > k) {
   N <- popSize("n")
   caps <- as.vector(rmultinom(1,size=N-k,c(nAADD/N,nAADd/N,nAAdd/N,nAaDD/N,nAaDd/N,nAadd/N,naaDD/N,naaDd/N,naadd/N)))
   nAADD <- nAADD - caps[1]
   if (nAADD < 0) { nAADD <- 0 }
   nAADd <- nAADd - caps[2]
   if (nAADd < 0) { nAADd <- 0 }
   nAAdd <- nAAdd - caps[3]
   if (nAAdd < 0) { nAAdd <- 0 }
   nAaDD <- nAaDD - caps[4]
   if (nAaDD < 0) { nAaDD <- 0 }
   nAaDd <- nAaDd - caps[5]
   if (nAaDd < 0) { nAaDd <- 0 }
   nAadd <- nAadd - caps[6]
   if (nAadd < 0) { nAadd <- 0 }
   naaDD <- naaDD - caps[7]
   if (naaDD < 0) { naaDD <- 0 }
   naaDd <- naaDd - caps[8]
   if (naaDd < 0) { naaDd <- 0 }
   naadd <- naadd - caps[9]
   if (naadd < 0) { naadd <- 0 }
  }


 }

}

plot(1:nGen,colMeans(pAs),xlim=c(1,nGen),ylim=c(0,1),col="blue",ylab="Allele frequency",xlab="Generation",main=paste("Average allele frequencies, ds = ",ds[qq]," , h1f = ",h1fs[ii]),sub=paste("dw = ",(wmat[1,1] - wmat[1,2])))
points(1:nGen,colMeans(pDs),col="red")

pAarr[ii,,qq] <- colMeans(pAs)
pDarr[ii,,qq] <- colMeans(pDs)
nPopArr[ii,,qq] <- colMeans(nS)

}

}

perspA <- pAarr[1:length(h1fs),nGen,]
perspD <- pDarr[1:length(h1fs),nGen,]

persp(perspA,theta=-50,phi=30,ylab="Host density",xlab="h1 freq",zlab="A allele frequency",zlim=c(0,1),col="blue",shade=0.25,main="dw = 1",d=1)
persp(perspD,theta=50,phi=30,ylab="Host density",xlab="h1 freq",zlab="D allele frequency",zlim=c(0,1),col="red",shade=0.12,main=paste("dw = ",(wmat[1,1] - wmat[1,2])),d=1,xlim=c(0,1))

perspA6 <- perspA
perspD6 <- perspD
pAarr6 <- pAarr
pDarr6 <- pDarr
nPopArr6 <- nPopArr


##########


#0.3
wmat <- matrix(c(1,1,0.3,0.3,0.3,1),ncol=2,dimnames=list(c("AA","Aa","aa"),c("h1","h2")))

pAarr <- array(dim=c(length(h1fs),nGen,length(ds)))
pDarr <- array(dim=c(length(h1fs),nGen,length(ds)))
nPopArr <- array(dim=c(length(h1fs),nGen,length(ds)))

###Host densities loop...
for (qq in 1:length(ds)) {

###Host 1 freqs. loop...
for (ii in 1:length(h1fs)) {

###Trial loop...

pAs <- matrix(ncol=nGen,nrow=nTrial)
pDs <- matrix(ncol=nGen,nrow=nTrial)
nS <- matrix(ncol=nGen,nrow=nTrial)

for (q in 1:nTrial) {

 ###Generation loop...
 
 #Setting initial genotype totals (H-W equilibrium, equal proportions of alleles)
 nAADD <- round(0.0625*nStart)
 nAADd <- round(0.125*nStart)
 nAAdd <- round(0.0625*nStart)
 nAaDD <- round(0.125*nStart)
 nAaDd <- round(0.25*nStart)
 nAadd <- round(0.125*nStart)
 naaDD <- round(0.0625*nStart)
 naaDd <- round(0.125*nStart)
 naadd <- round(0.0625*nStart)
 
 #plot(1,1,xlim=c(1,nGen),ylim=c(0,1),type="n",ylab="Allele frequency",xlab="Generation") 

 for (i in 1:nGen) {
  
  pA <- (nAADD + nAADd + nAAdd + 0.5*nAaDD + 0.5*nAaDd + 0.5*nAadd)/popSize("n")
  pa <- (naaDD + naaDd + naadd + 0.5*nAaDD + 0.5*nAaDd + 0.5*nAadd)/popSize("n") #Instead of 1 - pA, to check for mistakes
  pD <- (nAADD + nAaDD + naaDD + 0.5*nAADd + 0.5*nAaDd + 0.5*naaDd)/popSize("n")
  pd <- (nAAdd + nAadd + naadd + 0.5*nAADd + 0.5*nAaDd + 0.5*naaDd)/popSize("n") #Instead of 1 - pD, to check for mistakes

  #points(i,pA,col="blue")
  #points(i,pD,col="red")

  pAs[q,i] <- pA
  pDs[q,i] <- pD
  nS[q,i] <- popSize("n")

  #Calculating individuals entering the mating pool
  mAADD <- round(nAADD*((ds[qq]*h1fs[ii])/(ds[qq]*h1fs[ii] +(1-ds[qq]))))
  mAADd <- round(nAADd*((ds[qq]*h1fs[ii])/(ds[qq]*h1fs[ii] +(1-ds[qq]))))
  mAAdd <- nAAdd*((ds[qq]*h1fs[ii]) + (wmat[1,2]*ds[qq]*(1-h1fs[ii])))
  mAaDD <- round(nAaDD*((ds[qq]*h1fs[ii])/(ds[qq]*h1fs[ii] +(1-ds[qq]))))
  mAaDd <- round(nAaDd*((ds[qq]*h1fs[ii])/(ds[qq]*h1fs[ii] +(1-ds[qq]))))
  mAadd <- nAadd*((ds[qq]*h1fs[ii]) + (wmat[1,2]*ds[qq]*(1-h1fs[ii])))
  maaDD <- round(naaDD*((ds[qq]*(1-h1fs[ii]))/(ds[qq]*(1-h1fs[ii]) +(1-ds[qq]))))
  maaDd <- round(naaDd*((ds[qq]*(1-h1fs[ii]))/(ds[qq]*(1-h1fs[ii]) +(1-ds[qq]))))
  maadd <- naadd*((ds[qq]*(1-h1fs[ii])) + (wmat[1,2]*ds[qq]*h1fs[ii]))
  
  #Total offspring

  if (popSize("m") > 1) {
   tOffs <- round((popSize("m")/2)*nOff)
  }else{
   tOffs <- 0
  }
 
  #Calculating pairing probabilities and offspring
  mOffsProbs[,,1] <- offsProbs[,,1]*((mAADD/popSize("m"))^2)
  mOffsProbs[,,2] <- offsProbs[,,2]*2*((mAADD/popSize("m"))*(mAADd/popSize("m")))
  mOffsProbs[,,3] <- offsProbs[,,3]*2*((mAADD/popSize("m"))*(mAAdd/popSize("m")))
  mOffsProbs[,,4] <- offsProbs[,,4]*2*((mAADD/popSize("m"))*(mAaDD/popSize("m")))
  mOffsProbs[,,5] <- offsProbs[,,5]*2*((mAADD/popSize("m"))*(mAaDd/popSize("m")))
  mOffsProbs[,,6] <- offsProbs[,,6]*2*((mAADD/popSize("m"))*(mAadd/popSize("m")))
  mOffsProbs[,,7] <- offsProbs[,,7]*2*((mAADD/popSize("m"))*(maaDD/popSize("m")))
  mOffsProbs[,,8] <- offsProbs[,,8]*2*((mAADD/popSize("m"))*(maaDd/popSize("m")))
  mOffsProbs[,,9] <- offsProbs[,,9]*2*((mAADD/popSize("m"))*(maadd/popSize("m")))
  mOffsProbs[,,10] <- offsProbs[,,10]*((mAADd/popSize("m"))^2)
  mOffsProbs[,,11] <- offsProbs[,,11]*2*((mAADd/popSize("m"))*(mAAdd/popSize("m")))
  mOffsProbs[,,12] <- offsProbs[,,12]*2*((mAADd/popSize("m"))*(mAaDD/popSize("m")))
  mOffsProbs[,,13] <- offsProbs[,,13]*2*((mAADd/popSize("m"))*(mAaDd/popSize("m")))
  mOffsProbs[,,14] <- offsProbs[,,14]*2*((mAADd/popSize("m"))*(mAadd/popSize("m")))
  mOffsProbs[,,15] <- offsProbs[,,15]*2*((mAADd/popSize("m"))*(maaDD/popSize("m")))
  mOffsProbs[,,16] <- offsProbs[,,16]*2*((mAADd/popSize("m"))*(maaDd/popSize("m")))
  mOffsProbs[,,17] <- offsProbs[,,17]*2*((mAADd/popSize("m"))*(maadd/popSize("m")))
  mOffsProbs[,,18] <- offsProbs[,,18]*((mAAdd/popSize("m"))^2)
  mOffsProbs[,,19] <- offsProbs[,,19]*2*((mAAdd/popSize("m"))*(mAaDD/popSize("m")))
  mOffsProbs[,,20] <- offsProbs[,,20]*2*((mAAdd/popSize("m"))*(mAaDd/popSize("m")))
  mOffsProbs[,,21] <- offsProbs[,,21]*2*((mAAdd/popSize("m"))*(mAadd/popSize("m")))
  mOffsProbs[,,22] <- offsProbs[,,22]*2*((mAAdd/popSize("m"))*(maaDD/popSize("m")))
  mOffsProbs[,,23] <- offsProbs[,,23]*2*((mAAdd/popSize("m"))*(maaDd/popSize("m")))
  mOffsProbs[,,24] <- offsProbs[,,24]*2*((mAAdd/popSize("m"))*(maadd/popSize("m")))
  mOffsProbs[,,25] <- offsProbs[,,25]*((mAaDD/popSize("m"))^2)
  mOffsProbs[,,26] <- offsProbs[,,26]*2*((mAaDD/popSize("m"))*(mAaDd/popSize("m")))
  mOffsProbs[,,27] <- offsProbs[,,27]*2*((mAaDD/popSize("m"))*(mAadd/popSize("m")))
  mOffsProbs[,,28] <- offsProbs[,,28]*2*((mAaDD/popSize("m"))*(maaDD/popSize("m")))
  mOffsProbs[,,29] <- offsProbs[,,29]*2*((mAaDD/popSize("m"))*(maaDd/popSize("m")))
  mOffsProbs[,,30] <- offsProbs[,,30]*2*((mAaDD/popSize("m"))*(maadd/popSize("m")))
  mOffsProbs[,,31] <- offsProbs[,,31]*((mAaDd/popSize("m"))^2)
  mOffsProbs[,,32] <- offsProbs[,,32]*2*((mAaDd/popSize("m"))*(mAadd/popSize("m")))
  mOffsProbs[,,33] <- offsProbs[,,33]*2*((mAaDd/popSize("m"))*(maaDD/popSize("m")))
  mOffsProbs[,,34] <- offsProbs[,,34]*2*((mAaDd/popSize("m"))*(maaDd/popSize("m")))
  mOffsProbs[,,35] <- offsProbs[,,35]*2*((mAaDd/popSize("m"))*(maadd/popSize("m")))
  mOffsProbs[,,36] <- offsProbs[,,36]*((mAadd/popSize("m"))^2)
  mOffsProbs[,,37] <- offsProbs[,,37]*2*((mAadd/popSize("m"))*(maaDD/popSize("m")))
  mOffsProbs[,,38] <- offsProbs[,,38]*2*((mAadd/popSize("m"))*(maaDd/popSize("m")))
  mOffsProbs[,,39] <- offsProbs[,,39]*2*((mAadd/popSize("m"))*(maadd/popSize("m")))
  mOffsProbs[,,40] <- offsProbs[,,40]*((maaDD/popSize("m"))^2)
  mOffsProbs[,,41] <- offsProbs[,,41]*2*((maaDD/popSize("m"))*(maaDd/popSize("m")))
  mOffsProbs[,,42] <- offsProbs[,,42]*2*((maaDD/popSize("m"))*(maadd/popSize("m")))
  mOffsProbs[,,43] <- offsProbs[,,43]*((maaDd/popSize("m"))^2)
  mOffsProbs[,,44] <- offsProbs[,,44]*2*((maaDd/popSize("m"))*(maadd/popSize("m")))
  mOffsProbs[,,45] <- offsProbs[,,45]*((maadd/popSize("m"))^2)

  mOffsProbs <- mOffsProbs*tOffs

  #Genotype totals in next generation
  nAADD <- round(sum(mOffsProbs[1,1,]))
  nAADd <- round(sum(mOffsProbs[1,2,]))
  nAAdd <- round(sum(mOffsProbs[1,3,]))
  nAaDD <- round(sum(mOffsProbs[2,1,]))
  nAaDd <- round(sum(mOffsProbs[2,2,]))
  nAadd <- round(sum(mOffsProbs[2,3,]))
  naaDD <- round(sum(mOffsProbs[3,1,]))
  naaDd <- round(sum(mOffsProbs[3,2,]))
  naadd <- round(sum(mOffsProbs[3,3,])) 

  #Limiting population size to population cap
  if (popSize("n") > k) {
   N <- popSize("n")
   caps <- as.vector(rmultinom(1,size=N-k,c(nAADD/N,nAADd/N,nAAdd/N,nAaDD/N,nAaDd/N,nAadd/N,naaDD/N,naaDd/N,naadd/N)))
   nAADD <- nAADD - caps[1]
   if (nAADD < 0) { nAADD <- 0 }
   nAADd <- nAADd - caps[2]
   if (nAADd < 0) { nAADd <- 0 }
   nAAdd <- nAAdd - caps[3]
   if (nAAdd < 0) { nAAdd <- 0 }
   nAaDD <- nAaDD - caps[4]
   if (nAaDD < 0) { nAaDD <- 0 }
   nAaDd <- nAaDd - caps[5]
   if (nAaDd < 0) { nAaDd <- 0 }
   nAadd <- nAadd - caps[6]
   if (nAadd < 0) { nAadd <- 0 }
   naaDD <- naaDD - caps[7]
   if (naaDD < 0) { naaDD <- 0 }
   naaDd <- naaDd - caps[8]
   if (naaDd < 0) { naaDd <- 0 }
   naadd <- naadd - caps[9]
   if (naadd < 0) { naadd <- 0 }
  }


 }

}

plot(1:nGen,colMeans(pAs),xlim=c(1,nGen),ylim=c(0,1),col="blue",ylab="Allele frequency",xlab="Generation",main=paste("Average allele frequencies, ds = ",ds[qq]," , h1f = ",h1fs[ii]),sub=paste("dw = ",(wmat[1,1] - wmat[1,2])))
points(1:nGen,colMeans(pDs),col="red")

pAarr[ii,,qq] <- colMeans(pAs)
pDarr[ii,,qq] <- colMeans(pDs)
nPopArr[ii,,qq] <- colMeans(nS)

}

}

perspA <- pAarr[1:length(h1fs),nGen,]
perspD <- pDarr[1:length(h1fs),nGen,]

persp(perspA,theta=-50,phi=30,ylab="Host density",xlab="h1 freq",zlab="A allele frequency",zlim=c(0,1),col="blue",shade=0.25,main="dw = 1",d=1)
persp(perspD,theta=50,phi=30,ylab="Host density",xlab="h1 freq",zlab="D allele frequency",zlim=c(0,1),col="red",shade=0.12,main=paste("dw = ",(wmat[1,1] - wmat[1,2])),d=1,xlim=c(0,1))

perspA7 <- perspA
perspD7 <- perspD
pAarr7 <- pAarr
pDarr7 <- pDarr
nPopArr7 <- nPopArr


##########


#0.2
wmat <- matrix(c(1,1,0.2,0.2,0.2,1),ncol=2,dimnames=list(c("AA","Aa","aa"),c("h1","h2")))

pAarr <- array(dim=c(length(h1fs),nGen,length(ds)))
pDarr <- array(dim=c(length(h1fs),nGen,length(ds)))
nPopArr <- array(dim=c(length(h1fs),nGen,length(ds)))

###Host densities loop...
for (qq in 1:length(ds)) {

###Host 1 freqs. loop...
for (ii in 1:length(h1fs)) {

###Trial loop...

pAs <- matrix(ncol=nGen,nrow=nTrial)
pDs <- matrix(ncol=nGen,nrow=nTrial)
nS <- matrix(ncol=nGen,nrow=nTrial)

for (q in 1:nTrial) {

 ###Generation loop...
 
 #Setting initial genotype totals (H-W equilibrium, equal proportions of alleles)
 nAADD <- round(0.0625*nStart)
 nAADd <- round(0.125*nStart)
 nAAdd <- round(0.0625*nStart)
 nAaDD <- round(0.125*nStart)
 nAaDd <- round(0.25*nStart)
 nAadd <- round(0.125*nStart)
 naaDD <- round(0.0625*nStart)
 naaDd <- round(0.125*nStart)
 naadd <- round(0.0625*nStart)
 
 #plot(1,1,xlim=c(1,nGen),ylim=c(0,1),type="n",ylab="Allele frequency",xlab="Generation") 

 for (i in 1:nGen) {
  
  pA <- (nAADD + nAADd + nAAdd + 0.5*nAaDD + 0.5*nAaDd + 0.5*nAadd)/popSize("n")
  pa <- (naaDD + naaDd + naadd + 0.5*nAaDD + 0.5*nAaDd + 0.5*nAadd)/popSize("n") #Instead of 1 - pA, to check for mistakes
  pD <- (nAADD + nAaDD + naaDD + 0.5*nAADd + 0.5*nAaDd + 0.5*naaDd)/popSize("n")
  pd <- (nAAdd + nAadd + naadd + 0.5*nAADd + 0.5*nAaDd + 0.5*naaDd)/popSize("n") #Instead of 1 - pD, to check for mistakes

  #points(i,pA,col="blue")
  #points(i,pD,col="red")

  pAs[q,i] <- pA
  pDs[q,i] <- pD
  nS[q,i] <- popSize("n")

  #Calculating individuals entering the mating pool
  mAADD <- round(nAADD*((ds[qq]*h1fs[ii])/(ds[qq]*h1fs[ii] +(1-ds[qq]))))
  mAADd <- round(nAADd*((ds[qq]*h1fs[ii])/(ds[qq]*h1fs[ii] +(1-ds[qq]))))
  mAAdd <- nAAdd*((ds[qq]*h1fs[ii]) + (wmat[1,2]*ds[qq]*(1-h1fs[ii])))
  mAaDD <- round(nAaDD*((ds[qq]*h1fs[ii])/(ds[qq]*h1fs[ii] +(1-ds[qq]))))
  mAaDd <- round(nAaDd*((ds[qq]*h1fs[ii])/(ds[qq]*h1fs[ii] +(1-ds[qq]))))
  mAadd <- nAadd*((ds[qq]*h1fs[ii]) + (wmat[1,2]*ds[qq]*(1-h1fs[ii])))
  maaDD <- round(naaDD*((ds[qq]*(1-h1fs[ii]))/(ds[qq]*(1-h1fs[ii]) +(1-ds[qq]))))
  maaDd <- round(naaDd*((ds[qq]*(1-h1fs[ii]))/(ds[qq]*(1-h1fs[ii]) +(1-ds[qq]))))
  maadd <- naadd*((ds[qq]*(1-h1fs[ii])) + (wmat[1,2]*ds[qq]*h1fs[ii]))
  
  #Total offspring

  if (popSize("m") > 1) {
   tOffs <- round((popSize("m")/2)*nOff)
  }else{
   tOffs <- 0
  }
 
  #Calculating pairing probabilities and offspring
  mOffsProbs[,,1] <- offsProbs[,,1]*((mAADD/popSize("m"))^2)
  mOffsProbs[,,2] <- offsProbs[,,2]*2*((mAADD/popSize("m"))*(mAADd/popSize("m")))
  mOffsProbs[,,3] <- offsProbs[,,3]*2*((mAADD/popSize("m"))*(mAAdd/popSize("m")))
  mOffsProbs[,,4] <- offsProbs[,,4]*2*((mAADD/popSize("m"))*(mAaDD/popSize("m")))
  mOffsProbs[,,5] <- offsProbs[,,5]*2*((mAADD/popSize("m"))*(mAaDd/popSize("m")))
  mOffsProbs[,,6] <- offsProbs[,,6]*2*((mAADD/popSize("m"))*(mAadd/popSize("m")))
  mOffsProbs[,,7] <- offsProbs[,,7]*2*((mAADD/popSize("m"))*(maaDD/popSize("m")))
  mOffsProbs[,,8] <- offsProbs[,,8]*2*((mAADD/popSize("m"))*(maaDd/popSize("m")))
  mOffsProbs[,,9] <- offsProbs[,,9]*2*((mAADD/popSize("m"))*(maadd/popSize("m")))
  mOffsProbs[,,10] <- offsProbs[,,10]*((mAADd/popSize("m"))^2)
  mOffsProbs[,,11] <- offsProbs[,,11]*2*((mAADd/popSize("m"))*(mAAdd/popSize("m")))
  mOffsProbs[,,12] <- offsProbs[,,12]*2*((mAADd/popSize("m"))*(mAaDD/popSize("m")))
  mOffsProbs[,,13] <- offsProbs[,,13]*2*((mAADd/popSize("m"))*(mAaDd/popSize("m")))
  mOffsProbs[,,14] <- offsProbs[,,14]*2*((mAADd/popSize("m"))*(mAadd/popSize("m")))
  mOffsProbs[,,15] <- offsProbs[,,15]*2*((mAADd/popSize("m"))*(maaDD/popSize("m")))
  mOffsProbs[,,16] <- offsProbs[,,16]*2*((mAADd/popSize("m"))*(maaDd/popSize("m")))
  mOffsProbs[,,17] <- offsProbs[,,17]*2*((mAADd/popSize("m"))*(maadd/popSize("m")))
  mOffsProbs[,,18] <- offsProbs[,,18]*((mAAdd/popSize("m"))^2)
  mOffsProbs[,,19] <- offsProbs[,,19]*2*((mAAdd/popSize("m"))*(mAaDD/popSize("m")))
  mOffsProbs[,,20] <- offsProbs[,,20]*2*((mAAdd/popSize("m"))*(mAaDd/popSize("m")))
  mOffsProbs[,,21] <- offsProbs[,,21]*2*((mAAdd/popSize("m"))*(mAadd/popSize("m")))
  mOffsProbs[,,22] <- offsProbs[,,22]*2*((mAAdd/popSize("m"))*(maaDD/popSize("m")))
  mOffsProbs[,,23] <- offsProbs[,,23]*2*((mAAdd/popSize("m"))*(maaDd/popSize("m")))
  mOffsProbs[,,24] <- offsProbs[,,24]*2*((mAAdd/popSize("m"))*(maadd/popSize("m")))
  mOffsProbs[,,25] <- offsProbs[,,25]*((mAaDD/popSize("m"))^2)
  mOffsProbs[,,26] <- offsProbs[,,26]*2*((mAaDD/popSize("m"))*(mAaDd/popSize("m")))
  mOffsProbs[,,27] <- offsProbs[,,27]*2*((mAaDD/popSize("m"))*(mAadd/popSize("m")))
  mOffsProbs[,,28] <- offsProbs[,,28]*2*((mAaDD/popSize("m"))*(maaDD/popSize("m")))
  mOffsProbs[,,29] <- offsProbs[,,29]*2*((mAaDD/popSize("m"))*(maaDd/popSize("m")))
  mOffsProbs[,,30] <- offsProbs[,,30]*2*((mAaDD/popSize("m"))*(maadd/popSize("m")))
  mOffsProbs[,,31] <- offsProbs[,,31]*((mAaDd/popSize("m"))^2)
  mOffsProbs[,,32] <- offsProbs[,,32]*2*((mAaDd/popSize("m"))*(mAadd/popSize("m")))
  mOffsProbs[,,33] <- offsProbs[,,33]*2*((mAaDd/popSize("m"))*(maaDD/popSize("m")))
  mOffsProbs[,,34] <- offsProbs[,,34]*2*((mAaDd/popSize("m"))*(maaDd/popSize("m")))
  mOffsProbs[,,35] <- offsProbs[,,35]*2*((mAaDd/popSize("m"))*(maadd/popSize("m")))
  mOffsProbs[,,36] <- offsProbs[,,36]*((mAadd/popSize("m"))^2)
  mOffsProbs[,,37] <- offsProbs[,,37]*2*((mAadd/popSize("m"))*(maaDD/popSize("m")))
  mOffsProbs[,,38] <- offsProbs[,,38]*2*((mAadd/popSize("m"))*(maaDd/popSize("m")))
  mOffsProbs[,,39] <- offsProbs[,,39]*2*((mAadd/popSize("m"))*(maadd/popSize("m")))
  mOffsProbs[,,40] <- offsProbs[,,40]*((maaDD/popSize("m"))^2)
  mOffsProbs[,,41] <- offsProbs[,,41]*2*((maaDD/popSize("m"))*(maaDd/popSize("m")))
  mOffsProbs[,,42] <- offsProbs[,,42]*2*((maaDD/popSize("m"))*(maadd/popSize("m")))
  mOffsProbs[,,43] <- offsProbs[,,43]*((maaDd/popSize("m"))^2)
  mOffsProbs[,,44] <- offsProbs[,,44]*2*((maaDd/popSize("m"))*(maadd/popSize("m")))
  mOffsProbs[,,45] <- offsProbs[,,45]*((maadd/popSize("m"))^2)

  mOffsProbs <- mOffsProbs*tOffs

  #Genotype totals in next generation
  nAADD <- round(sum(mOffsProbs[1,1,]))
  nAADd <- round(sum(mOffsProbs[1,2,]))
  nAAdd <- round(sum(mOffsProbs[1,3,]))
  nAaDD <- round(sum(mOffsProbs[2,1,]))
  nAaDd <- round(sum(mOffsProbs[2,2,]))
  nAadd <- round(sum(mOffsProbs[2,3,]))
  naaDD <- round(sum(mOffsProbs[3,1,]))
  naaDd <- round(sum(mOffsProbs[3,2,]))
  naadd <- round(sum(mOffsProbs[3,3,])) 

  #Limiting population size to population cap
  if (popSize("n") > k) {
   N <- popSize("n")
   caps <- as.vector(rmultinom(1,size=N-k,c(nAADD/N,nAADd/N,nAAdd/N,nAaDD/N,nAaDd/N,nAadd/N,naaDD/N,naaDd/N,naadd/N)))
   nAADD <- nAADD - caps[1]
   if (nAADD < 0) { nAADD <- 0 }
   nAADd <- nAADd - caps[2]
   if (nAADd < 0) { nAADd <- 0 }
   nAAdd <- nAAdd - caps[3]
   if (nAAdd < 0) { nAAdd <- 0 }
   nAaDD <- nAaDD - caps[4]
   if (nAaDD < 0) { nAaDD <- 0 }
   nAaDd <- nAaDd - caps[5]
   if (nAaDd < 0) { nAaDd <- 0 }
   nAadd <- nAadd - caps[6]
   if (nAadd < 0) { nAadd <- 0 }
   naaDD <- naaDD - caps[7]
   if (naaDD < 0) { naaDD <- 0 }
   naaDd <- naaDd - caps[8]
   if (naaDd < 0) { naaDd <- 0 }
   naadd <- naadd - caps[9]
   if (naadd < 0) { naadd <- 0 }
  }


 }

}

plot(1:nGen,colMeans(pAs),xlim=c(1,nGen),ylim=c(0,1),col="blue",ylab="Allele frequency",xlab="Generation",main=paste("Average allele frequencies, ds = ",ds[qq]," , h1f = ",h1fs[ii]),sub=paste("dw = ",(wmat[1,1] - wmat[1,2])))
points(1:nGen,colMeans(pDs),col="red")

pAarr[ii,,qq] <- colMeans(pAs)
pDarr[ii,,qq] <- colMeans(pDs)
nPopArr[ii,,qq] <- colMeans(nS)

}

}

perspA <- pAarr[1:length(h1fs),nGen,]
perspD <- pDarr[1:length(h1fs),nGen,]

persp(perspA,theta=-50,phi=30,ylab="Host density",xlab="h1 freq",zlab="A allele frequency",zlim=c(0,1),col="blue",shade=0.25,main="dw = 1",d=1)
persp(perspD,theta=50,phi=30,ylab="Host density",xlab="h1 freq",zlab="D allele frequency",zlim=c(0,1),col="red",shade=0.12,main=paste("dw = ",(wmat[1,1] - wmat[1,2])),d=1,xlim=c(0,1))

perspA8 <- perspA
perspD8 <- perspD
pAarr8 <- pAarr
pDarr8 <- pDarr
nPopArr8 <- nPopArr


##########


#0.1
wmat <- matrix(c(1,1,0.1,0.1,0.1,1),ncol=2,dimnames=list(c("AA","Aa","aa"),c("h1","h2")))

pAarr <- array(dim=c(length(h1fs),nGen,length(ds)))
pDarr <- array(dim=c(length(h1fs),nGen,length(ds)))
nPopArr <- array(dim=c(length(h1fs),nGen,length(ds)))

###Host densities loop...
for (qq in 1:length(ds)) {

###Host 1 freqs. loop...
for (ii in 1:length(h1fs)) {

###Trial loop...

pAs <- matrix(ncol=nGen,nrow=nTrial)
pDs <- matrix(ncol=nGen,nrow=nTrial)
nS <- matrix(ncol=nGen,nrow=nTrial)

for (q in 1:nTrial) {

 ###Generation loop...
 
 #Setting initial genotype totals (H-W equilibrium, equal proportions of alleles)
 nAADD <- round(0.0625*nStart)
 nAADd <- round(0.125*nStart)
 nAAdd <- round(0.0625*nStart)
 nAaDD <- round(0.125*nStart)
 nAaDd <- round(0.25*nStart)
 nAadd <- round(0.125*nStart)
 naaDD <- round(0.0625*nStart)
 naaDd <- round(0.125*nStart)
 naadd <- round(0.0625*nStart)
 
 #plot(1,1,xlim=c(1,nGen),ylim=c(0,1),type="n",ylab="Allele frequency",xlab="Generation") 

 for (i in 1:nGen) {
  
  pA <- (nAADD + nAADd + nAAdd + 0.5*nAaDD + 0.5*nAaDd + 0.5*nAadd)/popSize("n")
  pa <- (naaDD + naaDd + naadd + 0.5*nAaDD + 0.5*nAaDd + 0.5*nAadd)/popSize("n") #Instead of 1 - pA, to check for mistakes
  pD <- (nAADD + nAaDD + naaDD + 0.5*nAADd + 0.5*nAaDd + 0.5*naaDd)/popSize("n")
  pd <- (nAAdd + nAadd + naadd + 0.5*nAADd + 0.5*nAaDd + 0.5*naaDd)/popSize("n") #Instead of 1 - pD, to check for mistakes

  #points(i,pA,col="blue")
  #points(i,pD,col="red")

  pAs[q,i] <- pA
  pDs[q,i] <- pD
  nS[q,i] <- popSize("n")

  #Calculating individuals entering the mating pool
  mAADD <- round(nAADD*((ds[qq]*h1fs[ii])/(ds[qq]*h1fs[ii] +(1-ds[qq]))))
  mAADd <- round(nAADd*((ds[qq]*h1fs[ii])/(ds[qq]*h1fs[ii] +(1-ds[qq]))))
  mAAdd <- nAAdd*((ds[qq]*h1fs[ii]) + (wmat[1,2]*ds[qq]*(1-h1fs[ii])))
  mAaDD <- round(nAaDD*((ds[qq]*h1fs[ii])/(ds[qq]*h1fs[ii] +(1-ds[qq]))))
  mAaDd <- round(nAaDd*((ds[qq]*h1fs[ii])/(ds[qq]*h1fs[ii] +(1-ds[qq]))))
  mAadd <- nAadd*((ds[qq]*h1fs[ii]) + (wmat[1,2]*ds[qq]*(1-h1fs[ii])))
  maaDD <- round(naaDD*((ds[qq]*(1-h1fs[ii]))/(ds[qq]*(1-h1fs[ii]) +(1-ds[qq]))))
  maaDd <- round(naaDd*((ds[qq]*(1-h1fs[ii]))/(ds[qq]*(1-h1fs[ii]) +(1-ds[qq]))))
  maadd <- naadd*((ds[qq]*(1-h1fs[ii])) + (wmat[1,2]*ds[qq]*h1fs[ii]))
  
  #Total offspring

  if (popSize("m") > 1) {
   tOffs <- round((popSize("m")/2)*nOff)
  }else{
   tOffs <- 0
  }
 
  #Calculating pairing probabilities and offspring
  mOffsProbs[,,1] <- offsProbs[,,1]*((mAADD/popSize("m"))^2)
  mOffsProbs[,,2] <- offsProbs[,,2]*2*((mAADD/popSize("m"))*(mAADd/popSize("m")))
  mOffsProbs[,,3] <- offsProbs[,,3]*2*((mAADD/popSize("m"))*(mAAdd/popSize("m")))
  mOffsProbs[,,4] <- offsProbs[,,4]*2*((mAADD/popSize("m"))*(mAaDD/popSize("m")))
  mOffsProbs[,,5] <- offsProbs[,,5]*2*((mAADD/popSize("m"))*(mAaDd/popSize("m")))
  mOffsProbs[,,6] <- offsProbs[,,6]*2*((mAADD/popSize("m"))*(mAadd/popSize("m")))
  mOffsProbs[,,7] <- offsProbs[,,7]*2*((mAADD/popSize("m"))*(maaDD/popSize("m")))
  mOffsProbs[,,8] <- offsProbs[,,8]*2*((mAADD/popSize("m"))*(maaDd/popSize("m")))
  mOffsProbs[,,9] <- offsProbs[,,9]*2*((mAADD/popSize("m"))*(maadd/popSize("m")))
  mOffsProbs[,,10] <- offsProbs[,,10]*((mAADd/popSize("m"))^2)
  mOffsProbs[,,11] <- offsProbs[,,11]*2*((mAADd/popSize("m"))*(mAAdd/popSize("m")))
  mOffsProbs[,,12] <- offsProbs[,,12]*2*((mAADd/popSize("m"))*(mAaDD/popSize("m")))
  mOffsProbs[,,13] <- offsProbs[,,13]*2*((mAADd/popSize("m"))*(mAaDd/popSize("m")))
  mOffsProbs[,,14] <- offsProbs[,,14]*2*((mAADd/popSize("m"))*(mAadd/popSize("m")))
  mOffsProbs[,,15] <- offsProbs[,,15]*2*((mAADd/popSize("m"))*(maaDD/popSize("m")))
  mOffsProbs[,,16] <- offsProbs[,,16]*2*((mAADd/popSize("m"))*(maaDd/popSize("m")))
  mOffsProbs[,,17] <- offsProbs[,,17]*2*((mAADd/popSize("m"))*(maadd/popSize("m")))
  mOffsProbs[,,18] <- offsProbs[,,18]*((mAAdd/popSize("m"))^2)
  mOffsProbs[,,19] <- offsProbs[,,19]*2*((mAAdd/popSize("m"))*(mAaDD/popSize("m")))
  mOffsProbs[,,20] <- offsProbs[,,20]*2*((mAAdd/popSize("m"))*(mAaDd/popSize("m")))
  mOffsProbs[,,21] <- offsProbs[,,21]*2*((mAAdd/popSize("m"))*(mAadd/popSize("m")))
  mOffsProbs[,,22] <- offsProbs[,,22]*2*((mAAdd/popSize("m"))*(maaDD/popSize("m")))
  mOffsProbs[,,23] <- offsProbs[,,23]*2*((mAAdd/popSize("m"))*(maaDd/popSize("m")))
  mOffsProbs[,,24] <- offsProbs[,,24]*2*((mAAdd/popSize("m"))*(maadd/popSize("m")))
  mOffsProbs[,,25] <- offsProbs[,,25]*((mAaDD/popSize("m"))^2)
  mOffsProbs[,,26] <- offsProbs[,,26]*2*((mAaDD/popSize("m"))*(mAaDd/popSize("m")))
  mOffsProbs[,,27] <- offsProbs[,,27]*2*((mAaDD/popSize("m"))*(mAadd/popSize("m")))
  mOffsProbs[,,28] <- offsProbs[,,28]*2*((mAaDD/popSize("m"))*(maaDD/popSize("m")))
  mOffsProbs[,,29] <- offsProbs[,,29]*2*((mAaDD/popSize("m"))*(maaDd/popSize("m")))
  mOffsProbs[,,30] <- offsProbs[,,30]*2*((mAaDD/popSize("m"))*(maadd/popSize("m")))
  mOffsProbs[,,31] <- offsProbs[,,31]*((mAaDd/popSize("m"))^2)
  mOffsProbs[,,32] <- offsProbs[,,32]*2*((mAaDd/popSize("m"))*(mAadd/popSize("m")))
  mOffsProbs[,,33] <- offsProbs[,,33]*2*((mAaDd/popSize("m"))*(maaDD/popSize("m")))
  mOffsProbs[,,34] <- offsProbs[,,34]*2*((mAaDd/popSize("m"))*(maaDd/popSize("m")))
  mOffsProbs[,,35] <- offsProbs[,,35]*2*((mAaDd/popSize("m"))*(maadd/popSize("m")))
  mOffsProbs[,,36] <- offsProbs[,,36]*((mAadd/popSize("m"))^2)
  mOffsProbs[,,37] <- offsProbs[,,37]*2*((mAadd/popSize("m"))*(maaDD/popSize("m")))
  mOffsProbs[,,38] <- offsProbs[,,38]*2*((mAadd/popSize("m"))*(maaDd/popSize("m")))
  mOffsProbs[,,39] <- offsProbs[,,39]*2*((mAadd/popSize("m"))*(maadd/popSize("m")))
  mOffsProbs[,,40] <- offsProbs[,,40]*((maaDD/popSize("m"))^2)
  mOffsProbs[,,41] <- offsProbs[,,41]*2*((maaDD/popSize("m"))*(maaDd/popSize("m")))
  mOffsProbs[,,42] <- offsProbs[,,42]*2*((maaDD/popSize("m"))*(maadd/popSize("m")))
  mOffsProbs[,,43] <- offsProbs[,,43]*((maaDd/popSize("m"))^2)
  mOffsProbs[,,44] <- offsProbs[,,44]*2*((maaDd/popSize("m"))*(maadd/popSize("m")))
  mOffsProbs[,,45] <- offsProbs[,,45]*((maadd/popSize("m"))^2)

  mOffsProbs <- mOffsProbs*tOffs

  #Genotype totals in next generation
  nAADD <- round(sum(mOffsProbs[1,1,]))
  nAADd <- round(sum(mOffsProbs[1,2,]))
  nAAdd <- round(sum(mOffsProbs[1,3,]))
  nAaDD <- round(sum(mOffsProbs[2,1,]))
  nAaDd <- round(sum(mOffsProbs[2,2,]))
  nAadd <- round(sum(mOffsProbs[2,3,]))
  naaDD <- round(sum(mOffsProbs[3,1,]))
  naaDd <- round(sum(mOffsProbs[3,2,]))
  naadd <- round(sum(mOffsProbs[3,3,])) 

  #Limiting population size to population cap
  if (popSize("n") > k) {
   N <- popSize("n")
   caps <- as.vector(rmultinom(1,size=N-k,c(nAADD/N,nAADd/N,nAAdd/N,nAaDD/N,nAaDd/N,nAadd/N,naaDD/N,naaDd/N,naadd/N)))
   nAADD <- nAADD - caps[1]
   if (nAADD < 0) { nAADD <- 0 }
   nAADd <- nAADd - caps[2]
   if (nAADd < 0) { nAADd <- 0 }
   nAAdd <- nAAdd - caps[3]
   if (nAAdd < 0) { nAAdd <- 0 }
   nAaDD <- nAaDD - caps[4]
   if (nAaDD < 0) { nAaDD <- 0 }
   nAaDd <- nAaDd - caps[5]
   if (nAaDd < 0) { nAaDd <- 0 }
   nAadd <- nAadd - caps[6]
   if (nAadd < 0) { nAadd <- 0 }
   naaDD <- naaDD - caps[7]
   if (naaDD < 0) { naaDD <- 0 }
   naaDd <- naaDd - caps[8]
   if (naaDd < 0) { naaDd <- 0 }
   naadd <- naadd - caps[9]
   if (naadd < 0) { naadd <- 0 }
  }


 }

}

plot(1:nGen,colMeans(pAs),xlim=c(1,nGen),ylim=c(0,1),col="blue",ylab="Allele frequency",xlab="Generation",main=paste("Average allele frequencies, ds = ",ds[qq]," , h1f = ",h1fs[ii]),sub=paste("dw = ",(wmat[1,1] - wmat[1,2])))
points(1:nGen,colMeans(pDs),col="red")

pAarr[ii,,qq] <- colMeans(pAs)
pDarr[ii,,qq] <- colMeans(pDs)
nPopArr[ii,,qq] <- colMeans(nS)

}

}

perspA <- pAarr[1:length(h1fs),nGen,]
perspD <- pDarr[1:length(h1fs),nGen,]

persp(perspA,theta=-50,phi=30,ylab="Host density",xlab="h1 freq",zlab="A allele frequency",zlim=c(0,1),col="blue",shade=0.25,main="dw = 1",d=1)
persp(perspD,theta=50,phi=30,ylab="Host density",xlab="h1 freq",zlab="D allele frequency",zlim=c(0,1),col="red",shade=0.12,main=paste("dw = ",(wmat[1,1] - wmat[1,2])),d=1,xlim=c(0,1))

perspA9 <- perspA
perspD9 <- perspD
pAarr9 <- pAarr
pDarr9 <- pDarr
nPopArr9 <- nPopArr


##########


#0
wmat <- matrix(c(1,1,0,0,0,1),ncol=2,dimnames=list(c("AA","Aa","aa"),c("h1","h2")))

pAarr <- array(dim=c(length(h1fs),nGen,length(ds)))
pDarr <- array(dim=c(length(h1fs),nGen,length(ds)))
nPopArr <- array(dim=c(length(h1fs),nGen,length(ds)))

###Host densities loop...
for (qq in 1:length(ds)) {

###Host 1 freqs. loop...
for (ii in 1:length(h1fs)) {

###Trial loop...

pAs <- matrix(ncol=nGen,nrow=nTrial)
pDs <- matrix(ncol=nGen,nrow=nTrial)
nS <- matrix(ncol=nGen,nrow=nTrial)

for (q in 1:nTrial) {

 ###Generation loop...
 
 #Setting initial genotype totals (H-W equilibrium, equal proportions of alleles)
 nAADD <- round(0.0625*nStart)
 nAADd <- round(0.125*nStart)
 nAAdd <- round(0.0625*nStart)
 nAaDD <- round(0.125*nStart)
 nAaDd <- round(0.25*nStart)
 nAadd <- round(0.125*nStart)
 naaDD <- round(0.0625*nStart)
 naaDd <- round(0.125*nStart)
 naadd <- round(0.0625*nStart)
 
 #plot(1,1,xlim=c(1,nGen),ylim=c(0,1),type="n",ylab="Allele frequency",xlab="Generation") 

 for (i in 1:nGen) {
  
  pA <- (nAADD + nAADd + nAAdd + 0.5*nAaDD + 0.5*nAaDd + 0.5*nAadd)/popSize("n")
  pa <- (naaDD + naaDd + naadd + 0.5*nAaDD + 0.5*nAaDd + 0.5*nAadd)/popSize("n") #Instead of 1 - pA, to check for mistakes
  pD <- (nAADD + nAaDD + naaDD + 0.5*nAADd + 0.5*nAaDd + 0.5*naaDd)/popSize("n")
  pd <- (nAAdd + nAadd + naadd + 0.5*nAADd + 0.5*nAaDd + 0.5*naaDd)/popSize("n") #Instead of 1 - pD, to check for mistakes

  #points(i,pA,col="blue")
  #points(i,pD,col="red")

  pAs[q,i] <- pA
  pDs[q,i] <- pD
  nS[q,i] <- popSize("n")

  #Calculating individuals entering the mating pool
  mAADD <- round(nAADD*((ds[qq]*h1fs[ii])/(ds[qq]*h1fs[ii] +(1-ds[qq]))))
  mAADd <- round(nAADd*((ds[qq]*h1fs[ii])/(ds[qq]*h1fs[ii] +(1-ds[qq]))))
  mAAdd <- nAAdd*((ds[qq]*h1fs[ii]) + (wmat[1,2]*ds[qq]*(1-h1fs[ii])))
  mAaDD <- round(nAaDD*((ds[qq]*h1fs[ii])/(ds[qq]*h1fs[ii] +(1-ds[qq]))))
  mAaDd <- round(nAaDd*((ds[qq]*h1fs[ii])/(ds[qq]*h1fs[ii] +(1-ds[qq]))))
  mAadd <- nAadd*((ds[qq]*h1fs[ii]) + (wmat[1,2]*ds[qq]*(1-h1fs[ii])))
  maaDD <- round(naaDD*((ds[qq]*(1-h1fs[ii]))/(ds[qq]*(1-h1fs[ii]) +(1-ds[qq]))))
  maaDd <- round(naaDd*((ds[qq]*(1-h1fs[ii]))/(ds[qq]*(1-h1fs[ii]) +(1-ds[qq]))))
  maadd <- naadd*((ds[qq]*(1-h1fs[ii])) + (wmat[1,2]*ds[qq]*h1fs[ii]))
  
  #Total offspring

  if (popSize("m") > 1) {
   tOffs <- round((popSize("m")/2)*nOff)
  }else{
   tOffs <- 0
  }
 
  #Calculating pairing probabilities and offspring
  mOffsProbs[,,1] <- offsProbs[,,1]*((mAADD/popSize("m"))^2)
  mOffsProbs[,,2] <- offsProbs[,,2]*2*((mAADD/popSize("m"))*(mAADd/popSize("m")))
  mOffsProbs[,,3] <- offsProbs[,,3]*2*((mAADD/popSize("m"))*(mAAdd/popSize("m")))
  mOffsProbs[,,4] <- offsProbs[,,4]*2*((mAADD/popSize("m"))*(mAaDD/popSize("m")))
  mOffsProbs[,,5] <- offsProbs[,,5]*2*((mAADD/popSize("m"))*(mAaDd/popSize("m")))
  mOffsProbs[,,6] <- offsProbs[,,6]*2*((mAADD/popSize("m"))*(mAadd/popSize("m")))
  mOffsProbs[,,7] <- offsProbs[,,7]*2*((mAADD/popSize("m"))*(maaDD/popSize("m")))
  mOffsProbs[,,8] <- offsProbs[,,8]*2*((mAADD/popSize("m"))*(maaDd/popSize("m")))
  mOffsProbs[,,9] <- offsProbs[,,9]*2*((mAADD/popSize("m"))*(maadd/popSize("m")))
  mOffsProbs[,,10] <- offsProbs[,,10]*((mAADd/popSize("m"))^2)
  mOffsProbs[,,11] <- offsProbs[,,11]*2*((mAADd/popSize("m"))*(mAAdd/popSize("m")))
  mOffsProbs[,,12] <- offsProbs[,,12]*2*((mAADd/popSize("m"))*(mAaDD/popSize("m")))
  mOffsProbs[,,13] <- offsProbs[,,13]*2*((mAADd/popSize("m"))*(mAaDd/popSize("m")))
  mOffsProbs[,,14] <- offsProbs[,,14]*2*((mAADd/popSize("m"))*(mAadd/popSize("m")))
  mOffsProbs[,,15] <- offsProbs[,,15]*2*((mAADd/popSize("m"))*(maaDD/popSize("m")))
  mOffsProbs[,,16] <- offsProbs[,,16]*2*((mAADd/popSize("m"))*(maaDd/popSize("m")))
  mOffsProbs[,,17] <- offsProbs[,,17]*2*((mAADd/popSize("m"))*(maadd/popSize("m")))
  mOffsProbs[,,18] <- offsProbs[,,18]*((mAAdd/popSize("m"))^2)
  mOffsProbs[,,19] <- offsProbs[,,19]*2*((mAAdd/popSize("m"))*(mAaDD/popSize("m")))
  mOffsProbs[,,20] <- offsProbs[,,20]*2*((mAAdd/popSize("m"))*(mAaDd/popSize("m")))
  mOffsProbs[,,21] <- offsProbs[,,21]*2*((mAAdd/popSize("m"))*(mAadd/popSize("m")))
  mOffsProbs[,,22] <- offsProbs[,,22]*2*((mAAdd/popSize("m"))*(maaDD/popSize("m")))
  mOffsProbs[,,23] <- offsProbs[,,23]*2*((mAAdd/popSize("m"))*(maaDd/popSize("m")))
  mOffsProbs[,,24] <- offsProbs[,,24]*2*((mAAdd/popSize("m"))*(maadd/popSize("m")))
  mOffsProbs[,,25] <- offsProbs[,,25]*((mAaDD/popSize("m"))^2)
  mOffsProbs[,,26] <- offsProbs[,,26]*2*((mAaDD/popSize("m"))*(mAaDd/popSize("m")))
  mOffsProbs[,,27] <- offsProbs[,,27]*2*((mAaDD/popSize("m"))*(mAadd/popSize("m")))
  mOffsProbs[,,28] <- offsProbs[,,28]*2*((mAaDD/popSize("m"))*(maaDD/popSize("m")))
  mOffsProbs[,,29] <- offsProbs[,,29]*2*((mAaDD/popSize("m"))*(maaDd/popSize("m")))
  mOffsProbs[,,30] <- offsProbs[,,30]*2*((mAaDD/popSize("m"))*(maadd/popSize("m")))
  mOffsProbs[,,31] <- offsProbs[,,31]*((mAaDd/popSize("m"))^2)
  mOffsProbs[,,32] <- offsProbs[,,32]*2*((mAaDd/popSize("m"))*(mAadd/popSize("m")))
  mOffsProbs[,,33] <- offsProbs[,,33]*2*((mAaDd/popSize("m"))*(maaDD/popSize("m")))
  mOffsProbs[,,34] <- offsProbs[,,34]*2*((mAaDd/popSize("m"))*(maaDd/popSize("m")))
  mOffsProbs[,,35] <- offsProbs[,,35]*2*((mAaDd/popSize("m"))*(maadd/popSize("m")))
  mOffsProbs[,,36] <- offsProbs[,,36]*((mAadd/popSize("m"))^2)
  mOffsProbs[,,37] <- offsProbs[,,37]*2*((mAadd/popSize("m"))*(maaDD/popSize("m")))
  mOffsProbs[,,38] <- offsProbs[,,38]*2*((mAadd/popSize("m"))*(maaDd/popSize("m")))
  mOffsProbs[,,39] <- offsProbs[,,39]*2*((mAadd/popSize("m"))*(maadd/popSize("m")))
  mOffsProbs[,,40] <- offsProbs[,,40]*((maaDD/popSize("m"))^2)
  mOffsProbs[,,41] <- offsProbs[,,41]*2*((maaDD/popSize("m"))*(maaDd/popSize("m")))
  mOffsProbs[,,42] <- offsProbs[,,42]*2*((maaDD/popSize("m"))*(maadd/popSize("m")))
  mOffsProbs[,,43] <- offsProbs[,,43]*((maaDd/popSize("m"))^2)
  mOffsProbs[,,44] <- offsProbs[,,44]*2*((maaDd/popSize("m"))*(maadd/popSize("m")))
  mOffsProbs[,,45] <- offsProbs[,,45]*((maadd/popSize("m"))^2)

  mOffsProbs <- mOffsProbs*tOffs

  #Genotype totals in next generation
  nAADD <- round(sum(mOffsProbs[1,1,]))
  nAADd <- round(sum(mOffsProbs[1,2,]))
  nAAdd <- round(sum(mOffsProbs[1,3,]))
  nAaDD <- round(sum(mOffsProbs[2,1,]))
  nAaDd <- round(sum(mOffsProbs[2,2,]))
  nAadd <- round(sum(mOffsProbs[2,3,]))
  naaDD <- round(sum(mOffsProbs[3,1,]))
  naaDd <- round(sum(mOffsProbs[3,2,]))
  naadd <- round(sum(mOffsProbs[3,3,])) 

  #Limiting population size to population cap
  if (popSize("n") > k) {
   N <- popSize("n")
   caps <- as.vector(rmultinom(1,size=N-k,c(nAADD/N,nAADd/N,nAAdd/N,nAaDD/N,nAaDd/N,nAadd/N,naaDD/N,naaDd/N,naadd/N)))
   nAADD <- nAADD - caps[1]
   if (nAADD < 0) { nAADD <- 0 }
   nAADd <- nAADd - caps[2]
   if (nAADd < 0) { nAADd <- 0 }
   nAAdd <- nAAdd - caps[3]
   if (nAAdd < 0) { nAAdd <- 0 }
   nAaDD <- nAaDD - caps[4]
   if (nAaDD < 0) { nAaDD <- 0 }
   nAaDd <- nAaDd - caps[5]
   if (nAaDd < 0) { nAaDd <- 0 }
   nAadd <- nAadd - caps[6]
   if (nAadd < 0) { nAadd <- 0 }
   naaDD <- naaDD - caps[7]
   if (naaDD < 0) { naaDD <- 0 }
   naaDd <- naaDd - caps[8]
   if (naaDd < 0) { naaDd <- 0 }
   naadd <- naadd - caps[9]
   if (naadd < 0) { naadd <- 0 }
  }


 }

}

plot(1:nGen,colMeans(pAs),xlim=c(1,nGen),ylim=c(0,1),col="blue",ylab="Allele frequency",xlab="Generation",main=paste("Average allele frequencies, ds = ",ds[qq]," , h1f = ",h1fs[ii]),sub=paste("dw = ",(wmat[1,1] - wmat[1,2])))
points(1:nGen,colMeans(pDs),col="red")

pAarr[ii,,qq] <- colMeans(pAs)
pDarr[ii,,qq] <- colMeans(pDs)
nPopArr[ii,,qq] <- colMeans(nS)

}

}

perspA <- pAarr[1:length(h1fs),nGen,]
perspD <- pDarr[1:length(h1fs),nGen,]

persp(perspA,theta=-50,phi=30,ylab="Host density",xlab="h1 freq",zlab="A allele frequency",zlim=c(0,1),col="blue",shade=0.25,main="dw = 1",d=1)
persp(perspD,theta=50,phi=30,ylab="Host density",xlab="h1 freq",zlab="D allele frequency",zlim=c(0,1),col="red",shade=0.12,main=paste("dw = ",(wmat[1,1] - wmat[1,2])),d=1,xlim=c(0,1))

perspA10 <- perspA
perspD10 <- perspD
pAarr10 <- pAarr
pDarr10 <- pDarr
nPopArr10 <- nPopArr

####
persp(perspD4[,3:9],theta=50,phi=30,ylab="Host density",xlab="h1 freq",zlab="D allele frequency",zlim=c(0,1),col="red",shade=0.12,main=paste("dw = ",0.4),d=1,xlim=c(0,1))
persp(perspD5[,3:9],theta=50,phi=30,ylab="Host density",xlab="h1 freq",zlab="D allele frequency",zlim=c(0,1),col="red",shade=0.12,main=paste("dw = ",0.5),d=1,xlim=c(0,1))
persp(perspD6[,3:9],theta=50,phi=30,ylab="Host density",xlab="h1 freq",zlab="D allele frequency",zlim=c(0,1),col="red",shade=0.12,main=paste("dw = ",0.6),d=1,xlim=c(0,1))
persp(perspD7[,3:9],theta=50,phi=30,ylab="Host density",xlab="h1 freq",zlab="D allele frequency",zlim=c(0,1),col="red",shade=0.12,main=paste("dw = ",0.7),d=1,xlim=c(0,1))
persp(perspD8[,3:9],theta=50,phi=30,ylab="Host density",xlab="h1 freq",zlab="D allele frequency",zlim=c(0,1),col="red",shade=0.12,main=paste("dw = ",0.8),d=1,xlim=c(0,1))
persp(perspD9[,3:9],theta=50,phi=30,ylab="Host density",xlab="h1 freq",zlab="D allele frequency",zlim=c(0,1),col="red",shade=0.12,main=paste("dw = ",0.9),d=1,xlim=c(0,1))
persp(perspD10[,3:9],theta=50,phi=30,ylab="Host density",xlab="h1 freq",zlab="D allele frequency",zlim=c(0,1),col="red",shade=0.12,main=paste("dw = ",1.0),d=1,xlim=c(0,1))
